# Supplementary material for: Comparative analysis of gene expression between mice and humans in acetaminophen-induced liver injury by integrating bioinformatics analysis
Source: BMC Med Genomics. 2024 Mar 28;17:80. doi: 10.1186/s12920-024-01848-0 (PMC10976682; doi:10.1186/s12920-024-01848-0)
Supplement: Supplementary file 1 — Supplementary Material 1 [file 12920_2024_1848_MOESM1_ESM.xlsx]

## Sheet: Supplementary Table S1 - 副本
gene symbol	logFC	P.Value	regulate
Cyp7a1	-4.95549	6.36395e-05	down
Cyp2a5	-4.87122	0.00583683	down
Nrep	-3.96852	7.01865e-06	down
Mup17	-3.88644	0.0119164	down
Oat	-3.71375	0.00486851	down
Nat8f5	-3.14952	9.21141e-05	down
Mid1ip1	-3.0491	7.03711e-05	down
Slc1a2	-3.02205	0.000188641	down
Glul	-3.01939	0.000273946	down
Tsku	-2.93775	0.000616213	down
Aldh3a2	-2.89823	0.00495468	down
Cyp2c38	-2.81939	0.000323931	down
Serpina4-ps1	-2.79561	0.00550666	down
Clec2d	-2.55903	6.65565e-06	down
Lect2	-2.55627	0.0147664	down
Zfp970	-2.52833	8.5241e-05	down
Hdhd3	-2.51213	0.000126754	down
Lhpp	-2.39698	0.0061013	down
Fitm1	-2.32388	0.000230636	down
Cyp2e1	-2.31395	0.0182872	down
Anks4b	-2.30385	0.00066156	down
Usp2	-2.28166	0.000101368	down
Inhbe	-2.26835	0.00246198	down
Gulo	-2.25019	0.013458	down
Sdf2l1	-2.23448	0.00289077	down
Marveld1	-2.20181	9.78047e-05	down
Gm8941	-2.20048	0.00270251	down
Cyp2c40	-2.19885	0.0304798	down
Ppp1r3b	-2.18646	0.000340374	down
Alas1	-2.17498	0.000129427	down
Thrsp	-2.16028	0.00505712	down
Cyp2c29	-2.15791	0.043984	down
Hes6	-2.14347	3.20821e-05	down
Dbp	-2.1102	5.26243e-06	down
Cyp2c69	-2.09282	0.0258048	down
Nudt7	-2.06541	0.0013748	down
Wnt5b	-2.05369	3.59887e-05	down
Fam47e	-2.0344	0.000123238	down
Gm7463	-1.9529	0.00256555	down
Sbk1	-1.94952	5.74813e-05	down
Cyp2c37	-1.9212	0.0266758	down
Nmrk1	-1.88222	7.00977e-05	down
Rsrp1	-1.873	0.000762539	down
Cldn2	-1.87127	0.00701077	down
Elovl6	-1.86649	4.70279e-05	down
Kcnk5	-1.85974	0.00347569	down
Srm	-1.83225	0.000250206	down
Idi1	-1.82687	0.0146544	down
Rtp3	-1.80428	8.66987e-05	down
Onecut1	-1.79139	0.0101345	down
C730036E19Rik	-1.79132	0.00216258	down
Gmppb	-1.78947	1.06701e-05	down
Slc16a12	-1.77215	0.000633645	down
Creld2	-1.7577	0.00590593	down
Pfkfb1	-1.71811	0.000903884	down
Nxpe2	-1.71765	0.000722461	down
Srebf1	-1.69911	2.68832e-05	down
BC049987	-1.67785	0.000418547	down
Pcp4l1	-1.66934	0.00737512	down
Aacs	-1.66826	0.00163269	down
Gm13775	-1.66824	0.00582361	down
B430119L08Rik	-1.66564	0.0050883	down
Tgm1	-1.65421	3.92942e-05	down
Ces2c	-1.65118	0.0137166	down
Per3	-1.65112	7.83039e-05	down
Npr2	-1.64595	0.00169797	down
Rgn	-1.62825	0.0450698	down
1810017P11Rik	-1.62535	0.000188261	down
Nat8f2	-1.61845	0.00278247	down
Mvd	-1.61718	0.0393848	down
Gm14403	-1.61373	0.000326065	down
Glyctk	-1.60297	1.3552e-05	down
Trim14	-1.59233	0.002631	down
Mlec	-1.58224	0.00129489	down
Saa4	-1.57367	0.000785442	down
Mmp19	-1.56082	0.000963363	down
Dclk3	-1.56078	0.000301922	down
Srsf1	-1.52388	0.000160151	down
Per2	-1.50941	0.00152236	down
Prox1	-1.50499	0.00252787	down
Gm44421	-1.50111	4.79523e-05	down
Fmo2	-1.49852	0.00161423	down
S1pr5	-1.49736	2.67104e-05	down
Keg1	-1.48503	0.00942755	down
Slc46a3	-1.47714	0.00028242	down
Slc36a1	-1.46389	0.000498039	down
D630039A03Rik	-1.46057	0.00265787	down
Gm38345	-1.46039	0.00102194	down
Slc13a3	-1.45802	0.000423815	down
Gm26180	-1.45717	0.00177575	down
Kank1	-1.45371	0.00352255	down
Angptl8	-1.45029	0.0172124	down
Gm12473	-1.44506	0.00560935	down
Chst13	-1.43457	2.3375e-05	down
Plcxd2	-1.42086	0.00083591	down
Ahr	-1.41748	0.00441539	down
Gm4756	-1.41681	0.00918591	down
Ajuba	-1.41106	1.47295e-05	down
Susd4	-1.40948	0.017079	down
Cyp2c67	-1.40016	0.0181079	down
Tlr12	-1.39517	0.00156815	down
Klhdc7a	-1.39145	0.000328802	down
Spc24	-1.38858	0.00156555	down
Fasn	-1.38554	0.00409526	down
Csad	-1.38096	0.00923982	down
Hlf	-1.38078	0.00301737	down
Mmab	-1.37937	0.00615983	down
Gm26424	-1.37876	0.0153685	down
Tbx3	-1.37768	0.00184138	down
Rorc	-1.37189	0.000101786	down
Fam214a	-1.36531	0.00408894	down
Gm27252	-1.36146	0.00420898	down
Fmo5	-1.36068	0.000289561	down
Gm45819	-1.35384	0.00114032	down
Gm45724	-1.34678	0.00101641	down
Zfp324	-1.34401	0.00111503	down
Swsap1	-1.34271	0.000123069	down
Fahd1	-1.33612	0.000330388	down
Mup-ps12	-1.33531	0.00428693	down
Spns2	-1.3349	0.00105685	down
Akr1c20	-1.33025	0.00149533	down
Serpina7	-1.3284	0.0273404	down
Adh6-ps1	-1.32557	9.236e-05	down
Pla2g15	-1.32523	0.000391059	down
Ido2	-1.32138	0.000212482	down
Olfml1	-1.31755	0.000228602	down
Dtx3l	-1.31597	0.00649504	down
Ccnd1	-1.31502	0.00478503	down
Foxa2	-1.3117	0.0106864	down
Fmo1	-1.30904	8.20635e-05	down
Cipc	-1.30617	7.44386e-05	down
Gm30301	-1.30527	0.000603381	down
Lad1	-1.30288	0.000226393	down
Hnf1a	-1.29965	0.028887	down
Hist2h3c2	-1.29954	5.78575e-06	down
Kank2	-1.29791	0.00123439	down
Slc25a45	-1.29539	0.00225958	down
AI464131	-1.29436	0.000957633	down
Ppp1r14b	-1.2852	0.00232246	down
Cpox	-1.2731	0.0081008	down
Gm12354	-1.27231	0.000490125	down
Igfbp5	-1.26998	0.0105586	down
Ang	-1.26966	0.00130822	down
Tmem254c	-1.26964	0.000644419	down
Manf	-1.26632	0.00939524	down
Idh3a	-1.2647	8.6772e-05	down
Rmdn2	-1.26286	0.00129248	down
Cyp26a1	-1.26157	0.00113575	down
Mcm10	-1.26057	0.00108145	down
Coa6	-1.25981	0.00170511	down
Cyp2d36-ps	-1.25468	0.00446025	down
Sox18	-1.25346	0.0181531	down
Aldh1a1	-1.25145	0.00823895	down
Tsc22d3	-1.24778	1.89114e-05	down
Gm10734	-1.24311	0.00353411	down
Pparg	-1.24271	0.000247146	down
Pklr	-1.24224	0.00100013	down
Rnase4	-1.24141	0.00310435	down
Ccdc51	-1.23918	0.0006139	down
Rpp38	-1.23888	0.000789507	down
Rbbp9	-1.23845	0.000325957	down
Nfic	-1.23698	0.0201982	down
Stard5	-1.23208	0.000750185	down
Cyb5d1	-1.22857	0.00464982	down
Gnpda1	-1.22823	0.0145291	down
Gorasp1	-1.22357	0.00157917	down
AI661453	-1.22323	0.000870056	down
Gm11962	-1.22309	0.0312048	down
Sec24c	-1.22262	0.00206702	down
Taco1	-1.22014	0.000738039	down
Dhcr24	-1.21651	0.0121884	down
Alg2	-1.21439	0.000825543	down
Nat2	-1.20525	0.00021087	down
Mvk	-1.20501	0.0152267	down
Gm31105	-1.19863	0.00014413	down
Hsd3b2	-1.19817	8.23006e-05	down
Fads6	-1.19794	0.00513317	down
Tefm	-1.19366	3.05172e-05	down
Hand2	-1.18813	0.000495637	down
Golga1	-1.18805	0.000377199	down
Urad	-1.18429	0.000649507	down
Rnf135	-1.181	0.00010762	down
Zfp445	-1.17939	0.00111685	down
Chdh	-1.17937	0.0333104	down
Rps27rt	-1.1764	0.0421258	down
Nme6	-1.17256	0.00267338	down
Pdia4	-1.17062	0.00447677	down
Ficd	-1.17012	5.09339e-05	down
Eif4ebp3	-1.16777	0.0100469	down
Nuak2	-1.16695	0.000636441	down
Zfp467	-1.16426	0.000803768	down
Ccdc151	-1.15998	0.000927866	down
Gm28836	-1.15819	0.0341889	down
Rap2a	-1.15709	0.000581429	down
Ogt	-1.15661	0.000137214	down
Spryd4	-1.1537	0.000307392	down
Gm42604	-1.15336	0.00201288	down
Tppp	-1.15275	0.0072565	down
Ddx17	-1.15151	0.000624595	down
Hsd3b5	-1.14156	0.0330254	down
Tmed3	-1.14062	0.000847512	down
Crebzf	-1.13943	0.00138446	down
Tef	-1.13938	0.000278714	down
Slco1b2	-1.13879	0.0214501	down
Epm2aip1	-1.13868	0.0249996	down
Msmo1	-1.13794	0.0329376	down
Ppil1	-1.13775	0.000998849	down
Cib2	-1.13267	0.0165606	down
Car5a	-1.13238	0.000869521	down
9030619P08Rik	-1.13012	0.0324351	down
Gm49331	-1.12638	0.000991048	down
Arhgef19	-1.12636	0.00182013	down
Zfp809	-1.1251	0.00171578	down
Slc26a1	-1.12477	0.0125732	down
Gm16551	-1.12474	0.00395212	down
Paqr7	-1.12473	0.00501528	down
Mettl1	-1.12164	2.31536e-05	down
Hpgd	-1.12164	0.00385448	down
Mrm2	-1.12083	0.00122931	down
Wdr92	-1.11758	0.000538847	down
Gm14327	-1.11388	0.0108861	down
Sp5	-1.11181	7.65029e-05	down
Slc16a11	-1.11103	0.000170958	down
Fgf1	-1.10931	0.00213608	down
Fn3krp	-1.09955	0.0040487	down
Inhbc	-1.09644	0.0107881	down
Tubd1	-1.09556	0.000308662	down
Slc22a3	-1.09525	6.61781e-06	down
Depdc7	-1.0934	0.000229156	down
Serpina6	-1.092	0.0123255	down
Tuba8	-1.09153	0.000271723	down
Nat8	-1.08697	0.00816921	down
Tmem177	-1.08495	0.00113482	down
Gm38079	-1.08485	0.00105467	down
Opa3	-1.08313	0.00200172	down
Zfp207	-1.08077	6.99669e-06	down
Ncbp2	-1.07751	0.000218699	down
Trp53inp2	-1.07593	0.00410148	down
Slc35b4	-1.07488	0.00180904	down
Gm39469	-1.06797	0.0106032	down
Tmem186	-1.06396	5.11716e-05	down
Fkbp4	-1.05953	0.000819019	down
Ankrd46	-1.05556	0.00820324	down
Zfp866	-1.05333	1.73726e-05	down
Tsc22d1	-1.05196	0.00549473	down
Chordc1	-1.05171	1.69472e-05	down
Rnf144b	-1.05088	0.00148245	down
Slc17a3	-1.04995	1.09261e-05	down
Prok1	-1.04965	0.00148088	down
Bbs10	-1.04897	3.10768e-05	down
Gm49437	-1.0486	0.0106672	down
Fem1a	-1.04663	0.000953193	down
BC025446	-1.04637	0.00064503	down
Acnat2	-1.04626	0.0169491	down
Rnf5	-1.04572	0.00136289	down
Tnks1bp1	-1.04465	0.000966344	down
Atf6b	-1.03963	0.00163918	down
Gm4951	-1.03247	0.00850638	down
Umps	-1.0321	0.000734958	down
Txndc5	-1.02998	0.0023168	down
Dnph1	-1.02922	0.0175348	down
3110045C21Rik	-1.02624	0.00349557	down
Fam136a	-1.02573	0.000839756	down
Nudcd2	-1.02417	0.00547855	down
Lpgat1	-1.02221	0.008499	down
Ostc	-1.02213	0.003826	down
Znfx1	-1.02174	0.00998804	down
Prodh	-1.02076	0.000111075	down
Chac2	-1.0206	0.00217112	down
Cyp2d37-ps	-1.01734	0.0110105	down
Coa4	-1.01669	3.76893e-05	down
Sepsecs	-1.01618	0.000512024	down
Agpat1	-1.01591	1.17998e-05	down
Ccnf	-1.01313	2.50317e-05	down
Ndufaf4	-1.01078	0.00015406	down
Gda	-1.01006	0.00130945	down
Serpina9	-1.00871	0.000355935	down
Prr16	-1.00781	0.000342298	down
Derl3	-1.00762	0.0160111	down
Mfhas1	-1.00751	0.00632462	down
Klhl25	-1.00623	0.000176288	down
Nr1h4	-1.00472	0.00284544	down
Tmem41a	-1.00272	0.0113036	down
Irgq	-1.00205	0.0172644	down
Stard4	-1.00169	0.00899056	down
Lss	-1.00165	0.0281072	down
Cyb5b	-1.00143	0.0108824	down
Fdft1	-1.00139	0.0140805	down
Hyou1	-1.00108	0.0403243	down
Zfp768	-0.998204	0.000975747	down
Gm5457	-0.997607	0.00340924	down
Cyp2u1	-0.9961	7.28184e-05	down
C030006K11Rik	-0.995058	3.03405e-05	down
Pcsk4	-0.99053	0.00160563	down
Gypc	-0.990089	0.00690727	down
Exoc8	-0.989708	4.05635e-05	down
Zfp322a	-0.989547	0.000717817	down
Nr2f2	-0.98954	0.000442125	down
Ihh	-0.98887	0.000645499	down
Zbtb33	-0.985343	0.00681633	down
Shld2	-0.98341	0.000257769	down
Smarcd2	-0.981755	4.70217e-05	down
Cstf2t	-0.977743	0.00189531	down
S1pr1	-0.976433	0.012208	down
Gtpbp4-ps1	-0.975441	0.0134961	down
Gm11695	-0.974947	0.0149819	down
Prss8	-0.973762	0.000588808	down
Hamp	-0.973484	0.0247995	down
Gna14	-0.972686	0.000614153	down
Ufsp1	-0.969591	0.0079577	down
Gstt3	-0.966862	0.00788295	down
Bcl9l	-0.964878	0.015946	down
Sc5d	-0.960057	0.0106983	down
Tst	-0.958243	0.000564919	down
Fam98a	-0.957936	0.000477924	down
Tns3	-0.957904	0.00300932	down
Lrrc3	-0.957574	0.00304695	down
Arfgap3	-0.957277	0.000335866	down
Homer2	-0.957039	0.000594044	down
Lipt1	-0.957038	0.00128935	down
Tmem150a	-0.954568	0.00441436	down
Rgp1	-0.954111	0.00472835	down
Gm15318	-0.952454	0.00784305	down
Rnf43	-0.951159	0.0069922	down
Tnfaip8l1	-0.951151	0.0100041	down
Gm12909	-0.949094	0.0454908	down
Mettl21a	-0.945956	0.00221571	down
Gm11437	-0.945781	0.0122422	down
Tmem69	-0.945777	0.000323384	down
Egln3	-0.945321	0.0103748	down
Gale	-0.940882	0.0208549	down
Zfp825	-0.940813	0.0173718	down
Apol7a	-0.937776	0.0129437	down
Avpr1a	-0.935603	0.0447263	down
Abcb10	-0.935126	0.00377934	down
Dnajb11	-0.933626	0.00110102	down
Akr1c14	-0.933329	0.00218395	down
Mup18	-0.931797	0.0224662	down
Tpcn1	-0.931256	0.0171459	down
Rab3a	-0.930652	0.000769182	down
Sucnr1	-0.929772	0.0129901	down
Mblac2	-0.929311	0.00399688	down
Dglucy	-0.928088	0.00664759	down
Rars2	-0.927402	0.000143854	down
Atxn1	-0.924684	0.012913	down
Gm49395	-0.923891	0.00063698	down
Mal2	-0.923444	0.00070246	down
Miga2	-0.923276	0.0206776	down
Mmachc	-0.922736	0.000848318	down
Mfn2	-0.922734	0.0150675	down
Gm45909	-0.920556	0.000256826	down
Klf15	-0.919715	0.0091325	down
Hjurp	-0.918326	0.001589	down
Gm45051	-0.916649	0.00627846	down
Mrps27	-0.915359	0.00372453	down
Parp9	-0.915167	0.00936824	down
Tnfsf10	-0.915162	0.000219008	down
Ap3m1	-0.91493	0.00559938	down
Hsph1	-0.91219	0.0288303	down
Fastkd1	-0.91044	6.01003e-05	down
Rpp25l	-0.90833	0.0115791	down
Sertad3	-0.907139	0.000616109	down
Polr2b	-0.907041	0.00228645	down
Irf2bpl	-0.905443	0.0467048	down
Rnf145	-0.904616	0.000495294	down
Tmem126b	-0.903355	0.00150455	down
Erg28	-0.899087	0.00168343	down
C330018D20Rik	-0.897897	0.00128574	down
Alg12	-0.897684	0.00523278	down
Gm22748	-0.896859	2.87439e-09	down
Cptp	-0.89649	0.000480731	down
Tmem18	-0.895953	0.000968144	down
Oasl1	-0.895582	0.0214785	down
Gm37072	-0.894399	3.41124e-05	down
Gtpbp8	-0.890567	0.000399532	down
0610030E20Rik	-0.890388	0.00314813	down
Ptcd2	-0.888912	0.00707238	down
Spout1	-0.888661	0.000937218	down
1700001L05Rik	-0.887961	0.000800616	down
Ptrh2	-0.884475	0.000966156	down
Ranbp6	-0.88378	0.000844267	down
Igfals	-0.882231	0.00269962	down
Gm14117	-0.882228	0.0232528	down
Mis12	-0.882217	0.000194416	down
Mrps2	-0.880589	0.000956596	down
Gm15343	-0.880026	0.00884025	down
Zfc3h1	-0.879727	0.000887317	down
Cxcl12	-0.878853	0.00241169	down
Smim15	-0.878818	0.00208122	down
Gm44507	-0.878784	0.000955391	down
H1f0	-0.87789	0.00130498	down
Map2k6	-0.877054	0.000702113	down
Nde1	-0.874798	0.00679081	down
Gpsm2	-0.874744	0.00031248	down
Apol9a	-0.874405	0.0073044	down
Shmt1	-0.874311	0.000749212	down
Dexi	-0.869991	0.000201909	down
Dnajc28	-0.868936	0.0034567	down
Olig1	-0.868778	0.000347648	down
Dffa	-0.86714	0.00212165	down
Cutal	-0.86686	0.00360585	down
Repin1	-0.864374	0.00272888	down
Onecut2	-0.863631	0.0222433	down
Gsta3	-0.861644	0.0260732	down
Klhl42	-0.861245	0.000298566	down
Gimap9	-0.860922	0.00276953	down
Gm7652	-0.860467	0.00061937	down
Mrm3	-0.860371	0.00187994	down
Grb7	-0.859314	0.000383637	down
Arpin	-0.858376	0.00993663	down
Cldn3	-0.857935	0.00465796	down
Tbccd1	-0.857658	0.00330093	down
Ddo	-0.856985	3.78499e-05	down
Gm4482	-0.856389	0.0209562	down
Sec23b	-0.856145	0.00225438	down
Cdk4	-0.855756	0.000283103	down
Pcgf1	-0.85553	0.0110017	down
Gm14325	-0.855441	0.006606	down
Gm20257	-0.854933	0.000641234	down
1700092C10Rik	-0.854765	0.009092	down
Uck1	-0.854519	0.00345156	down
Lman1	-0.853058	0.00819839	down
Zfp710	-0.852865	0.00427688	down
Coq3	-0.852554	0.000458608	down
Pdk2	-0.852371	0.000487766	down
Clstn3	-0.848167	0.00178431	down
L2hgdh	-0.847978	0.00208393	down
Slc35b1	-0.845658	2.37028e-05	down
Tnfrsf19	-0.84207	0.0010272	down
Wdr77	-0.841408	0.00206689	down
Etfbkmt	-0.841265	0.0233572	down
Tbc1d13	-0.841068	0.00275646	down
2210417A02Rik	-0.840909	0.0307261	down
Magt1	-0.838444	0.00192243	down
Gm20684	-0.838296	0.0120412	down
Twnk	-0.836824	0.0011158	down
Nop2	-0.836518	0.00259647	down
Tomm40	-0.830916	0.00181764	down
Casp7	-0.830246	2.22733e-05	down
Mief2	-0.83005	0.000701117	down
Eef2k	-0.827938	0.00417863	down
Kpna6	-0.827883	0.0143705	down
Gid8	-0.827494	0.00425997	down
Snrpa	-0.827433	0.0002233	down
Gm13421	-0.827289	0.0389539	down
Pgpep1	-0.827047	0.00108245	down
Gm35570	-0.82591	0.0181481	down
Bcar3	-0.825874	0.0196907	down
A930033H14Rik	-0.82543	0.00240213	down
Gm37729	-0.825413	0.0332472	down
Pex10	-0.824896	0.000710193	down
1810058I24Rik	-0.82489	0.00914941	down
Rreb1	-0.824285	0.032195	down
Inmt	-0.823481	0.00780335	down
A630076J17Rik	-0.823194	0.00440175	down
Dll4	-0.822426	0.00233341	down
Upp2	-0.821882	0.0290607	down
Xpo1	-0.820735	0.00198694	down
Traf3ip1	-0.819549	0.000219529	down
Tlr5	-0.819171	0.0270352	down
Brd3	-0.817902	0.00828818	down
Fam219b	-0.817857	0.000455041	down
Acsm5	-0.817698	0.00469192	down
C2cd4d	-0.815938	0.000251598	down
Cep85	-0.815911	0.024974	down
Pold2	-0.8159	0.000151972	down
Tcta	-0.814569	8.25838e-05	down
Rdh9	-0.813729	0.035104	down
Adra2b	-0.812795	4.29466e-05	down
Tmem199	-0.812637	0.000640229	down
Irgm2	-0.812542	0.0142692	down
Dna2	-0.810205	0.000602308	down
6030458C11Rik	-0.809782	2.01161e-05	down
B3galnt2	-0.808292	0.000167995	down
Armt1	-0.806765	0.000362912	down
Eef1akmt1	-0.804516	0.0102606	down
Gtf2e1	-0.80411	1.16274e-05	down
Rhbg	-0.803968	0.00793353	down
Gm26967	-0.803462	0.00316065	down
Ttc38	-0.803249	0.0215578	down
Ampd2	-0.802589	0.000277133	down
Tbcc	-0.802546	0.0236554	down
Pex26	-0.802506	0.000963121	down
Lman2	-0.802211	0.00602456	down
Adh1	-0.801958	0.000209964	down
Zfp422-ps	-0.800166	0.0151614	down
Pomk	-0.79844	0.00011142	down
Lmo7	-0.797714	0.000116459	down
AW209491	-0.797347	0.00490345	down
Srbd1	-0.796896	0.000129119	down
A130014A01Rik	-0.796591	0.00069246	down
Noct	-0.79589	0.0389782	down
Trmt5	-0.793437	0.000396994	down
Med19	-0.793115	0.000410177	down
Zfp260	-0.792217	0.000271181	down
Pdxp	-0.791747	0.000602133	down
Slc52a2	-0.790954	0.00111186	down
Mtfp1	-0.790627	0.0173348	down
Exo5	-0.790351	4.24925e-05	down
Zfp397	-0.790056	0.00136197	down
Rcan2	-0.789327	1.90584e-07	down
Ggt6	-0.788976	0.000715295	down
Igtp	-0.78812	0.00276437	down
Notumos	-0.787927	0.000683368	down
Ifrd2	-0.787873	0.00021356	down
Gata4	-0.787535	0.0281045	down
Slc17a9	-0.786604	0.00157117	down
Gm14202	-0.785734	0.00648001	down
Acot11	-0.785384	0.00228428	down
Sdhaf1	-0.785241	0.000514297	down
Med22	-0.784246	0.00342217	down
Sh3bp5	-0.784042	0.0190716	down
Msantd4	-0.783236	0.000981487	down
Spata2l	-0.78247	0.00583776	down
2310040G24Rik	-0.782197	0.0391207	down
Zfp280b	-0.780962	5.65733e-05	down
Gm37494	-0.780505	2.35319e-05	down
Parp16	-0.779832	0.000537524	down
Gprin3	-0.779793	0.0295065	down
Cys1	-0.779296	0.00969333	down
Polr2i	-0.778349	0.0113081	down
Tspyl1	-0.778194	0.000870395	down
Pycrl	-0.778109	0.0136481	down
Zfyve21	-0.778081	8.20593e-05	down
Inf2	-0.777808	0.00216457	down
1700020I14Rik	-0.777702	0.000368167	down
Foxa3	-0.777632	0.0156123	down
Kctd7	-0.777009	0.00500615	down
Tmem101	-0.776607	0.000210423	down
Acsl4	-0.776559	4.92137e-05	down
Fastkd5	-0.776047	0.0162344	down
AW011738	-0.775869	0.00434829	down
Cyp2c39	-0.775831	0.0062803	down
Gm42067	-0.775706	0.0162415	down
Extl1	-0.773974	0.00274238	down
Gm32281	-0.773754	0.0108598	down
Fkbp11	-0.773382	0.0271492	down
Chp2	-0.772426	0.0260741	down
Mlh3	-0.772374	0.0071147	down
Ccdc157	-0.77156	0.000477357	down
Cby1	-0.77056	0.00845117	down
Rcbtb1	-0.770547	0.00382569	down
Lig3	-0.769885	0.0101462	down
Prrc1	-0.769669	0.00516995	down
Noa1	-0.769606	0.000407812	down
Hspa13	-0.768776	0.0046466	down
Ngef	-0.768091	0.000786534	down
Zranb2	-0.766851	0.00071967	down
Tfdp1	-0.766512	0.000164987	down
Ublcp1	-0.766423	0.000154359	down
Gm11847	-0.766379	0.0457426	down
Slc22a1	-0.765602	0.0114389	down
Fra10ac1	-0.765372	0.0034259	down
Gm45299	-0.764164	0.00194741	down
Fam20c	-0.763633	0.00612376	down
Cpped1	-0.763609	0.00541069	down
Elovl1	-0.763387	0.0108295	down
Leap2	-0.762377	0.0164643	down
Gm5093	-0.761874	0.0182765	down
Tmem25	-0.761596	0.0029129	down
Ahsa1	-0.760341	0.000282173	down
2610301B20Rik	-0.760246	0.000194337	down
Zfp870	-0.760214	0.000306218	down
Smarca2	-0.759752	0.00197934	down
Ifi35	-0.759292	0.00265282	down
Mtmr4	-0.75929	0.0295181	down
Tomm5	-0.759148	0.00777365	down
Mafb	-0.756284	0.045505	down
Aldh8a1	-0.756251	0.0128037	down
Mup-ps14	-0.755249	0.0186834	down
Trmt1l	-0.754697	0.00339697	down
Mtif3	-0.754184	0.00013361	down
Trim65	-0.75323	0.00150507	down
4632415L05Rik	-0.752637	0.0170066	down
Mlx	-0.752432	0.000200242	down
Rnf6	-0.752086	0.00114395	down
Trmt12	-0.750811	0.000835465	down
Atp7b	-0.750114	0.014359	down
Ubxn4	-0.749628	0.00288	down
Tada2b	-0.749569	0.00789649	down
Iqcc	-0.749513	0.00116496	down
Rnpep	-0.749056	0.0014207	down
Ces4a	-0.749012	0.00325459	down
4931414P19Rik	-0.748936	0.0100627	down
Snrpn	-0.748679	0.0263399	down
Sdr9c7	-0.748655	0.00621038	down
Hsd3b3	-0.747975	0.00130485	down
Gm11752	-0.747523	0.00765915	down
Rprd1a	-0.747459	0.000579783	down
5730414N17Rik	-0.747335	0.00359623	down
Usp40	-0.747116	0.00057696	down
Mogs	-0.746916	0.00317883	down
Yipf5	-0.746152	0.00019447	down
Mrpl22	-0.746122	0.0079574	down
Polr3k	-0.745317	0.000294328	down
Lmnb2	-0.744648	0.00724514	down
Zfp750	-0.743826	0.0011258	down
Uros	-0.743588	0.00231954	down
Mesd	-0.74249	0.000102217	down
Dhrs1	-0.742427	0.00936407	down
Gck	-0.742131	0.0308678	down
Zcchc24	-0.741999	0.00315273	down
Nudt2	-0.741704	0.031529	down
Mmp15	-0.741703	0.0114607	down
Knop1	-0.740849	0.0094632	down
Fitm2	-0.740078	0.0431184	down
Ap5b1	-0.739723	0.00030577	down
Sord	-0.739055	0.00133759	down
Acp2	-0.738523	0.00549555	down
Ptpn3	-0.737609	0.00932628	down
Gpr155	-0.737484	0.00805074	down
Zfp146	-0.737108	0.000279443	down
Dand5	-0.737002	0.000424013	down
Snx11	-0.736086	0.000419161	down
Nrn1	-0.735916	0.0100452	down
B230206L02Rik	-0.735881	0.0273728	down
Gm14201	-0.735773	0.00199013	down
Atpaf1	-0.734632	0.00124908	down
Inpp5b	-0.734565	0.00512159	down
Itpa-ps1	-0.734193	0.0129412	down
Slc37a4	-0.733756	0.00995402	down
Tnfrsf14	-0.732771	0.00670409	down
Shroom1	-0.732515	0.00164143	down
Bid	-0.732356	0.00119401	down
Dnajc11	-0.73118	0.000140241	down
Stbd1	-0.730393	6.91047e-05	down
Mir192	-0.729982	3.78002e-09	down
Pah	-0.729734	0.00204181	down
A930004D18Rik	-0.729604	0.00132405	down
Klc4	-0.729437	0.000396096	down
Hnf1b	-0.728052	0.0222842	down
Rad9a	-0.727242	0.00788579	down
Kctd21	-0.726624	0.0385407	down
Met	-0.726615	0.00520403	down
Sdr42e1	-0.726522	0.00566936	down
Gemin6	-0.725114	0.000311765	down
Men1	-0.724438	0.010257	down
Shld1	-0.724317	0.00256587	down
Cyp2a22	-0.72407	0.00013273	down
Dclre1a	-0.721673	0.0035681	down
Inhba	-0.720603	0.00881206	down
Col4a3bp	-0.720463	0.00210902	down
Tmed9	-0.720195	0.00441312	down
Tbcel	-0.719871	0.00311424	down
Pgm3	-0.719084	0.000190725	down
Mapk14	-0.718958	0.00926174	down
Mavs	-0.716682	0.00133692	down
Snhg20	-0.716076	0.00620572	down
Zscan22	-0.71549	0.000555811	down
Mrpl50	-0.714946	0.000656989	down
Trabd	-0.71488	0.00799669	down
Dhdds	-0.714796	0.00420507	down
Gm45871	-0.713085	0.000577807	down
Rmdn3	-0.713061	0.000122567	down
5730409E04Rik	-0.712076	0.00843433	down
Tsen2	-0.711352	0.00527901	down
Slc40a1	-0.709408	0.0365881	down
Gm49201	-0.709373	0.00218482	down
Tbl2	-0.709292	0.00153543	down
Arfgap2	-0.708901	0.0213281	down
Ube4a	-0.708894	0.0181787	down
Elp3	-0.708551	0.000256083	down
Tert	-0.708187	0.0074276	down
Tbkbp1	-0.708066	0.0280892	down
Cyp2a4	-0.707763	0.0286102	down
Esrra	-0.70729	0.00140679	down
Gm30262	-0.707042	0.0477032	down
Akr1c6	-0.70617	0.0199695	down
Akap17b	-0.706083	0.0034974	down
Mcfd2	-0.706029	1.13219e-05	down
Trim26	-0.705821	0.000524651	down
Gpatch4	-0.705173	0.00685867	down
Wdr53	-0.704772	0.00570284	down
Mtrf1	-0.704382	5.1188e-05	down
1810019D21Rik	-0.704221	0.0129279	down
Tcaim	-0.704135	5.76467e-05	down
Gtf2h3	-0.704053	0.0012599	down
Zadh2	-0.703914	0.000859957	down
Kifc3	-0.703547	0.0152938	down
Zfp219	-0.70352	0.00291002	down
Zfp961	-0.703359	0.000645432	down
Sgsh	-0.703034	0.00156739	down
Ptk2b	-0.702521	0.00432349	down
Pdia5	-0.70195	0.00784394	down
Nr1i3	-0.701898	0.0113963	down
Fzd7	-0.701342	0.0483823	down
L3hypdh	-0.701236	0.00578249	down
Pdzk1	-0.700422	0.00515273	down
Shpk	-0.700278	0.00029697	down
Gne	-0.699825	0.013818	down
Lrrc14	-0.699127	0.000103142	down
Gm14097	-0.698757	0.0474312	down
Pdilt	-0.698076	0.0149325	down
Hic1	-0.697358	0.000925128	down
Sh3bp5l	-0.69641	0.000786464	down
Asap3	-0.695645	0.00240732	down
Mgat2	-0.69522	0.00213478	down
Abhd6	-0.69321	0.0291068	down
Lima1	-0.692484	0.0259106	down
Phldb2	-0.692299	0.004032	down
2610021A01Rik	-0.692149	0.000185931	down
Pex2	-0.692016	0.000548517	down
Gm36231	-0.691913	0.014418	down
3110082I17Rik	-0.691433	0.000803791	down
Atic	-0.691112	0.00372664	down
Dnajc30	-0.691103	0.00484106	down
Steap4	-0.690554	0.00342442	down
Gpatch11	-0.690222	0.00208463	down
Tmem97	-0.689725	0.00905035	down
D17H6S53E	-0.689619	0.00106186	down
Nat8f6	-0.689581	0.00133488	down
Sac3d1	-0.689495	0.0220277	down
Copg1	-0.688772	0.0154025	down
Fdps	-0.688692	0.0206249	down
Coa7	-0.688624	0.000326764	down
Cox10	-0.68857	0.0113837	down
Jmjd4	-0.687965	0.00632133	down
Gba2	-0.68771	0.0100451	down
Timm10	-0.687552	0.015456	down
Ttc30b	-0.687316	0.000306335	down
Gopc	-0.686526	0.00199187	down
Caprin1	-0.686323	0.0370717	down
Eme2	-0.686195	0.000393824	down
Pura	-0.685489	0.0225276	down
Ngrn	-0.685034	0.00205372	down
Hsf4	-0.683831	0.0236256	down
Slc33a1	-0.683799	0.0147217	down
Mpp1	-0.683627	0.00210318	down
Golph3l	-0.683396	0.0250752	down
Grem2	-0.68281	0.0184044	down
Dnaja1	-0.682394	0.00145314	down
Rbmxl1	-0.681863	0.000159758	down
Zbtb14	-0.68179	0.000287483	down
Nkx2-6	-0.681755	0.0288228	down
Zfp213	-0.68162	0.00322016	down
Esrp2	-0.681618	0.038056	down
Zbtb12	-0.680778	0.00307383	down
Mfsd4b4	-0.680724	6.29747e-05	down
Snupn	-0.680673	0.00602458	down
Lrtm1	-0.680357	0.03226	down
Ccdc166	-0.679708	0.00558648	down
Tpi-rs11	-0.678256	0.0184675	down
Tmem37	-0.678141	0.000334468	down
Gm35315	-0.67767	7.90897e-05	down
Rnf181	-0.67679	0.00143021	down
Pus7	-0.676644	0.0211608	down
Smco4	-0.676583	0.0210595	down
Mgll	-0.676431	0.0494023	down
Pnn	-0.676253	0.00325896	down
Crb3	-0.675342	0.00640228	down
Mettl17	-0.675091	0.00546742	down
Coa3	-0.674744	0.0041559	down
Bet1	-0.674556	0.00540872	down
Dnajb2	-0.674425	0.0132215	down
Mrpl36	-0.674339	0.00584266	down
Rwdd4a	-0.673405	0.00311834	down
Tha1	-0.673375	0.00206358	down
Wwc1	-0.673281	0.0294163	down
Ttc27	-0.672959	0.0203485	down
Abcf3	-0.672666	0.000420504	down
Exph5	-0.672056	0.0169365	down
Plcg1	-0.671432	0.00846366	down
Cebpg	-0.671025	0.00059705	down
Triap1	-0.670994	0.00154969	down
Def8	-0.670969	0.0138496	down
Zswim1	-0.670968	0.00101114	down
Cdk2ap2	-0.670916	0.00992785	down
Rtn4ip1	-0.670434	0.00202692	down
Harbi1	-0.669433	0.00432848	down
Prps1l3	-0.669413	0.00725381	down
Grwd1	-0.668536	0.045936	down
Pafah2	-0.668335	0.00214834	down
Snap47	-0.66765	0.000116209	down
Trub1	-0.66759	0.00176085	down
Rrp12	-0.66698	0.0203091	down
1700003E16Rik	-0.666052	0.00594668	down
Cbx8	-0.665093	0.0057823	down
Dapk2	-0.66498	0.0253384	down
Rassf6	-0.664046	0.00157403	down
Mitd1	-0.664014	2.00299e-05	down
Ikbke	-0.663147	0.00131498	down
Aqp11	-0.662954	0.000197094	down
Nup37	-0.662716	0.0069259	down
Riox2	-0.662493	0.000351807	down
Fam98b	-0.662402	0.000476019	down
9130023H24Rik	-0.661847	0.00680187	down
Eid2b	-0.661823	0.0370651	down
Tcf21	-0.661818	0.00409966	down
Gm49338	-0.661814	0.0482659	down
Bivm	-0.661575	0.00189065	down
Thoc5	-0.66117	0.00377288	down
Dnal4	-0.660452	0.00047231	down
Stip1	-0.660305	0.00371501	down
Prnp	-0.65983	0.000166723	down
Nr1h3	-0.658825	0.00523608	down
Gapdhs	-0.658397	0.00106164	down
Gm16793	-0.657012	0.00228575	down
B230219D22Rik	-0.656201	0.0230335	down
Tenm3	-0.655466	0.00863637	down
Nmi	-0.655397	0.00663001	down
Ppp1r3e	-0.655216	0.0200342	down
Bcat2	-0.654993	0.000404227	down
Atxn7l3b	-0.654974	0.000174376	down
Blvrb	-0.653753	0.00386432	down
Snx19	-0.653172	0.0170532	down
Pacsin3	-0.652866	0.0461182	down
Esr1	-0.652564	0.00781837	down
Znhit2	-0.652546	0.021888	down
Akr1d1	-0.652319	0.00799157	down
Gm4673	-0.652172	0.0201729	down
Fadd	-0.651879	0.00355842	down
Slc30a5	-0.651686	0.000839292	down
Gas1	-0.651109	0.00375364	down
Hs1bp3	-0.650469	0.00229938	down
Spcs2	-0.650461	0.00832826	down
Gm48010	-0.649324	0.0467638	down
BC003965	-0.648732	0.0357794	down
Lysmd4	-0.648539	0.000214209	down
Slc29a1	-0.648381	0.000973113	down
2810006K23Rik	-0.64813	0.001252	down
Pip4k2b	-0.647627	0.0496585	down
Timmdc1	-0.647329	0.00114493	down
Tldc1	-0.646186	0.000306863	down
Tedc2	-0.645809	0.00141712	down
Gm10282	-0.645503	0.00711883	down
0610031O16Rik	-0.645475	0.00180415	down
Ttc4	-0.64537	5.90289e-05	down
Ufl1	-0.64507	0.0124297	down
Gm8394	-0.644904	0.0150597	down
Zc3h8	-0.644546	0.00447672	down
Naa60	-0.644067	0.0163794	down
Gm6665	-0.644041	0.0278905	down
Bak1	-0.643213	0.000727908	down
Mrto4	-0.64316	0.00117964	down
Cox11	-0.641961	0.0111515	down
Rpl7l1	-0.64191	0.00161771	down
Armc1	-0.641054	0.000259574	down
Mrpl49	-0.640954	0.0126029	down
Nacc2	-0.639771	0.0142219	down
Cnot8	-0.639187	0.00447804	down
Dusp12	-0.638652	0.000554579	down
Ccdc125	-0.638624	0.00297038	down
BC029722	-0.638018	0.000123348	down
Rapgef4os1	-0.637959	0.022064	down
B3galt1	-0.637302	0.0125413	down
Ddx58	-0.636977	0.000583281	down
Slc47a1	-0.636719	0.0135445	down
2023-09-09	-0.636306	0.00325783	down
Pop7	-0.63623	0.0114462	down
Dtwd1	-0.635947	0.00028371	down
B3galt6	-0.635414	0.00316731	down
1500011K16Rik	-0.634486	0.018366	down
Zfp931	-0.634465	0.0145621	down
Dcun1d2	-0.63358	0.000549647	down
Jagn1	-0.632672	0.00948145	down
Cox15	-0.632356	0.0391155	down
P2ry13	-0.631937	0.00990121	down
Alad	-0.631724	0.000591553	down
Deptor	-0.631642	0.0417767	down
Bysl	-0.631089	0.0106305	down
Gm6652	-0.630883	0.00158057	down
Nat6	-0.630261	0.00626165	down
Pabpn1	-0.629904	0.0152655	down
Pdcd11	-0.629008	0.0329328	down
Ak2	-0.628025	0.00213547	down
Igip	-0.62791	0.0395449	down
Tmem70	-0.626631	0.000257613	down
Gm15788	-0.626504	3.85958e-05	down
Zfp629	-0.625393	0.00060949	down
Slc38a7	-0.624724	0.00772639	down
Galnt4	-0.624424	0.0016905	down
Acsm3	-0.624124	0.0177753	down
Fbxo22	-0.62411	0.000370706	down
Zfp971	-0.62378	0.0115495	down
Cyb5d2	-0.623761	0.000149034	down
2210016L21Rik	-0.623759	0.000183444	down
Stx17	-0.622922	0.00268085	down
Luc7l3	-0.622503	0.00087131	down
Mgme1	-0.622455	0.00236711	down
Coq5	-0.622407	4.8398e-05	down
Dbnl	-0.621915	0.00118859	down
Zfp933	-0.621549	0.000110059	down
Lgals8	-0.620504	0.000706069	down
2810414N06Rik	-0.62033	0.0109455	down
Amd1	-0.620207	0.00165199	down
Nampt	-0.620197	0.000391299	down
Zbtb7b	-0.619785	0.00449956	down
Fam149a	-0.619287	0.0112778	down
1110059E24Rik	-0.618759	0.00601684	down
Mrpl47	-0.618412	0.00820136	down
Stat1	-0.618099	0.00111293	down
Zfp27	-0.617973	0.000284847	down
E2f6	-0.617903	0.000301361	down
Pdia6	-0.617066	0.00260629	down
Ugt1a6a	-0.616873	9.28407e-05	down
Tfb1m	-0.616785	2.72334e-05	down
Edem1	-0.61548	0.0241257	down
Otud6b	-0.615082	0.00031706	down
Setmar	-0.614856	0.0209822	down
Cad	-0.614231	0.0462042	down
Utp20	-0.614122	0.0270786	down
Utp14b	-0.613935	0.00617866	down
Plpp5	-0.61327	0.0113866	down
Odc1	-0.61321	0.0182886	down
Mrpl44	-0.613102	0.00108413	down
Phf6	-0.612932	0.00545439	down
Poli	-0.611898	0.00535919	down
Ttc7	-0.611237	0.000947623	down
2810459M11Rik	-0.611075	0.000147639	down
Lig4	-0.610647	0.0032272	down
Trim21	-0.610583	0.00218214	down
E130311K13Rik	-0.609899	0.00227918	down
Hspb6	-0.609873	0.014865	down
Zfp422	-0.609182	0.000823984	down
Tango2	-0.60918	0.00786442	down
Baz1b	-0.607719	0.00442996	down
Cgnl1	-0.607458	0.0365814	down
Msl1	-0.606395	0.000513602	down
Trub2	-0.60638	0.0001892	down
Ddx18	-0.606313	0.0019931	down
Wrb	-0.605893	8.4522e-05	down
Trim12c	-0.605536	0.00661069	down
D930048N14Rik	-0.605262	0.040088	down
Gm49431	-0.605062	0.0188171	down
Mllt1	-0.60445	9.60971e-05	down
Gm11798	-0.603746	0.0410276	down
Dolpp1	-0.603182	0.0239472	down
Gm5524	-0.602749	0.00362839	down
Fktn	-0.601127	0.00229219	down
Mpv17l	-0.601074	8.5453e-05	down
Neu2	-0.599846	0.0158347	down
Aen	-0.599458	0.0207989	down
Mlh1	-0.599174	0.00129185	down
Tmem167	-0.599031	0.00134678	down
Arl14ep	-0.598911	0.00145555	down
Car2	-0.598841	0.00260764	down
Fmo4	-0.598805	0.0176016	down
Nhlrc1	-0.598061	0.000164762	down
Tk1	-0.597258	0.000574806	down
Itpa	-0.596478	7.06374e-05	down
Frmd8	-0.595675	0.0102899	down
Exosc4	-0.59521	0.0146005	down
Dkc1	-0.59474	0.00967943	down
Tent4a	-0.594438	0.0119298	down
H2-Q1	-0.594255	0.0184531	down
Txnl4b	-0.594003	0.00995937	down
Fbxl21	-0.593996	0.00575165	down
Zdhhc18	-0.593583	0.000937565	down
Rassf7	-0.59329	0.0343136	down
Ubfd1	-0.592945	0.00144061	down
Adh7	-0.591885	0.0130799	down
Pinx1	-0.591068	0.00692703	down
Gpatch2	-0.5904	0.00102915	down
Bco2	-0.589852	0.0111391	down
Yae1d1	-0.589805	0.00142245	down
Slx1b	-0.589389	0.00440037	down
Galnt11	-0.589186	0.00311175	down
Ttc39c	-0.588898	0.002851	down
Tmpo	-0.588621	4.00946e-05	down
Echdc1	-0.588598	0.0127207	down
Ntpcr	-0.58768	0.0117471	down
Acat2	-0.58768	0.00711935	down
Timm29	-0.587529	8.14878e-05	down
Col27a1	-0.587179	0.0411653	down
Cdc37l1	-0.587165	0.00167453	down
Tpst1	-0.587155	0.00147886	down
Zfp617	-0.5871	0.000484808	down
Crebl2	-0.587064	0.00275732	down
Gm19950	-0.58681	0.00837156	down
Fndc3a	-0.586595	0.016011	down
Polr2h	-0.586344	0.00490389	down
Mir8094	-0.585928	4.91523e-09	down
Serp1	-0.585849	0.00235122	down
Gm12960	-0.585045	0.00177695	down
Gm17040	-0.584406	0.0150117	down
Rubcn	-0.584352	0.0355475	down
Gm31274	-0.584014	0.00987217	down
Smim10l1	-0.583879	0.00156031	down
Bcl2l12	-0.583741	0.00229588	down
Psma1	-0.583347	0.00112974	down
Gm11266	-0.582315	7.23913e-05	down
Csk	-0.582256	0.00341407	down
Bckdk	-0.582161	0.00158275	down
Mrpl45	-0.581744	0.0006275	down
Rab3il1	-0.581155	0.00068802	down
Tgs1	-0.580339	0.00526738	down
Osbpl2	-0.580015	0.0306993	down
Gm16536	-0.579728	0.00150598	down
Gzf1	-0.579669	0.00165028	down
Elp2	-0.579444	0.000687119	down
Gemin5	-0.579325	0.0391716	down
Tmem258	-0.579311	0.0166308	down
Taz	-0.578774	0.000322187	down
Hopx	-0.578355	0.000647918	down
Rabggta	-0.578288	0.00255551	down
Cyp2g1	-0.578202	0.00662396	down
Gm7816	-0.578197	0.0435295	down
Lbhd1	-0.577627	0.0123032	down
Mpst	-0.577381	0.000587058	down
Mplkip	-0.57718	0.0162336	down
Kdm8	-0.57675	0.0167726	down
Mrpl4	-0.575519	0.00913521	down
E2f4	-0.574815	0.0320361	down
Nfix	-0.574561	0.0275464	down
Tubg1	-0.57454	0.00993487	down
Zkscan8	-0.574052	0.00973468	down
Slc25a21	-0.573828	0.00576619	down
Inpp5f	-0.573552	0.0142348	down
Tmem80	-0.572878	8.77523e-07	down
Gm15519	-0.572713	0.0262191	down
Ints3	-0.572398	0.0155142	down
Nup35	-0.572252	0.00134215	down
Pdia3	-0.572008	0.000220021	down
Chfr	-0.57176	0.00547185	down
Gm49284	-0.571556	0.00189947	down
Utp6	-0.570809	0.00437107	down
Tirap	-0.570576	0.0332231	down
Them6	-0.570364	0.0138723	down
Samd1	-0.569753	0.0338268	down
Hectd3	-0.569717	0.00498651	down
Cpsf2	-0.569698	1.00832e-05	down
Elac1	-0.569668	0.00515886	down
Uqcc1	-0.569665	6.25814e-05	down
Rpl26-ps6	-0.569631	0.00862547	down
Hs3st3b1	-0.569437	0.00891485	down
Spcs3	-0.569237	0.000206674	down
Cep78	-0.568811	0.00416222	down
Gm15375	-0.56864	0.0125497	down
Mex3d	-0.568621	0.0464778	down
Tbx3os1	-0.568525	0.00373311	down
Tysnd1	-0.5684	0.00129382	down
Tepsin	-0.568324	0.00504804	down
C630043F03Rik	-0.567803	0.0129628	down
Tmem250-ps	-0.567758	2.88186e-05	down
Pdik1l	-0.567121	0.0140612	down
Gatc	-0.566916	0.00377771	down
Erlin1	-0.566889	0.00177361	down
Mrps22	-0.56685	0.000348958	down
Tmx2	-0.566506	0.00259034	down
Mras	-0.566068	0.00403849	down
Thnsl1	-0.565999	0.00663681	down
Slc31a1	-0.565251	0.0070491	down
Rpain	-0.565239	0.0190826	down
Ccdc85c	-0.565135	0.0147257	down
Supt7l	-0.564856	0.0121026	down
Parp10	-0.564797	0.002572	down
Zfp672	-0.564746	0.00477452	down
Plekhg6	-0.564676	5.37917e-05	down
Dnajc14	-0.564622	0.00662695	down
Sec61b	-0.564452	0.046389	down
Ssr2	-0.564026	0.00353125	down
Gm15889	-0.563744	0.000343407	down
Abhd18	-0.563332	0.00425012	down
Ap3s2	-0.563258	8.10749e-05	down
Impa1	-0.562876	6.59142e-05	down
Dtymk	-0.562496	0.0196453	down
Axin2	-0.561971	0.00186498	down
Tapbpl	-0.561819	0.00483325	down
Pdcl	-0.561554	0.00270576	down
Gm43936	-0.56116	0.000480582	down
Rnf14	-0.561155	0.0125789	down
Gm14410	-0.561014	0.0246162	down
Fam169b	-0.560892	0.00216837	down
Jpt2	-0.560246	0.0282551	down
Yipf6	-0.559824	0.000929123	down
Hfe2	-0.559737	0.0179722	down
Armc8	-0.559638	0.00330256	down
Cstf1	-0.559537	0.00248079	down
Ldah	-0.559403	0.0219708	down
Zfp229	-0.558659	0.00108621	down
4930466K18Rik	-0.558563	0.000935148	down
Rab11fip2	-0.558507	0.0208337	down
Ammecr1l	-0.558389	0.0123559	down
Gm5873	-0.558276	0.0431585	down
Foxred1	-0.558256	7.40188e-05	down
Rint1	-0.557995	0.00197728	down
Rhbdd2	-0.557708	0.0237156	down
Ogfod1	-0.557005	0.00486391	down
2310009A05Rik	-0.556535	0.0197085	down
Kdelc2	-0.556519	0.000699648	down
Gart	-0.556226	0.0284508	down
Mtap	-0.55605	0.0101786	down
Pum3	-0.555929	0.00204055	down
Sf3a1	-0.555898	0.0416147	down
Timm8a1	-0.555533	0.0174982	down
Slc2a5	-0.55512	0.00215256	down
Dtd2	-0.555089	0.0204372	down
Gm21049	-0.554928	0.0340235	down
Cdk6	-0.55399	0.00962298	down
Rpusd4	-0.553621	0.000740198	down
Pycr2	-0.553327	0.0345701	down
Psmg2	-0.552616	0.0296596	down
Tagap1	-0.552342	0.0492211	down
Alkbh7	-0.551644	0.00434574	down
Tusc2	-0.551446	0.000566619	down
Lyrm9	-0.551124	0.000453083	down
Ttf1	-0.551024	0.00528827	down
Atg4c	-0.550931	0.0020944	down
Cops7b	-0.550768	0.000400333	down
Orm2	-0.550522	0.0443104	down
Pdhx	-0.550268	0.0047824	down
Hacd3	-0.55014	0.00106927	down
Cd2bp2	-0.549908	0.0166612	down
Papola	-0.549664	0.0115282	down
Ints10	-0.549617	0.00016122	down
Sf3a3	-0.548608	0.00623765	down
Dhx29	-0.547578	0.00318503	down
Ipp	-0.547469	0.0121506	down
Lipt2	-0.547382	0.0234692	down
4833439L19Rik	-0.546984	0.000685802	down
Arhgef15	-0.546693	0.0201178	down
1700066M21Rik	-0.546636	0.0352878	down
Dele1	-0.546633	0.00353561	down
Cldn12	-0.54638	0.000195869	down
Lipe	-0.546089	0.00940953	down
Rabif	-0.545879	0.00679893	down
Stx2	-0.545876	0.00148191	down
Mfap3	-0.545821	0.0173545	down
Pkdcc	-0.545394	0.0388421	down
Mgat1	-0.545331	5.75759e-05	down
Scrn3	-0.544867	0.00294337	down
Slc16a10	-0.544791	0.0469013	down
Csf1	-0.544748	0.00752709	down
Tspan4	-0.544267	0.0184599	down
Med20	-0.544221	0.000182364	down
Rpn1	-0.54399	0.00130709	down
Hao1	-0.54396	0.0201167	down
Zfp626	-0.543788	9.58789e-05	down
Slc43a1	-0.543442	0.00434199	down
Lgals1	-0.543263	0.04604	down
Ears2	-0.543204	0.0170537	down
Srp19	-0.543197	0.0131954	down
Slc2a2	-0.542911	0.002757	down
Ppif	-0.542589	0.00131465	down
Rhobtb3	-0.542118	4.36072e-05	down
Sumf2	-0.541958	0.00074107	down
Gm14305	-0.541522	0.00970932	down
Eif2b4	-0.541367	0.00732241	down
Calr	-0.540874	0.00354196	down
Psmb9	-0.540871	0.00958827	down
Cdip1	-0.540322	0.00230509	down
Gga3	-0.540218	0.0058549	down
Gm14326	-0.540186	0.00462671	down
Trim56	-0.540168	0.0260318	down
Thap3	-0.539962	0.0104025	down
Trim41	-0.539476	0.00274832	down
Srek1ip1	-0.538908	0.00174974	down
Clcn3	-0.538571	0.0046077	down
0610005C13Rik	-0.538465	0.0199547	down
Acot4	-0.537862	0.0478938	down
Gtf3c5	-0.537402	0.0135179	down
Gm12796	-0.537258	0.000194375	down
Tstd3	-0.536423	0.0224616	down
Slc25a44	-0.536275	0.00745184	down
Sfxn5	-0.535974	6.48515e-05	down
BC024978	-0.535307	0.0107099	down
Ncald	-0.534965	0.00207794	down
Mtif2	-0.534748	0.0113537	down
Nkd1	-0.534577	0.0366471	down
Tfg	-0.533523	0.00164567	down
Nf2	-0.533353	0.0315257	down
Lasp1	-0.533119	0.0432188	down
Epha1	-0.532822	0.0356715	down
Tigar	-0.532769	0.00169438	down
1810034E14Rik	-0.53241	0.00920216	down
Fam8a1	-0.532223	0.0130739	down
Cep68	-0.531812	0.0154864	down
2610002M06Rik	-0.531761	0.00980022	down
Mrps5	-0.530346	0.000277745	down
Gm48072	-0.530144	5.50425e-09	down
Trp53rka	-0.530036	0.0163145	down
2900076A07Rik	-0.529801	0.00886056	down
Gmppa	-0.52969	0.0492685	down
Gskip	-0.529437	0.00558035	down
A430046D13Rik	-0.529048	0.0265766	down
Prpf31	-0.52892	0.0145261	down
Emc6	-0.528712	0.00801965	down
Gm16559	-0.528662	0.0487755	down
Idh1	-0.528316	0.0305319	down
Mettl13	-0.52661	0.000776798	down
Tmem185a	-0.526386	0.0385504	down
Fam83h	-0.526261	0.0337761	down
Kdelc1	-0.526193	0.000971452	down
Pcbp1	-0.526172	0.00451872	down
Nags	-0.526161	0.0129737	down
Kdf1	-0.526161	0.0309525	down
Cetn2	-0.52591	0.016129	down
Fubp1	-0.524935	0.00817065	down
Chic1	-0.524771	0.039488	down
Dolk	-0.524698	4.02574e-05	down
Dbt	-0.524286	0.000178972	down
Lyrm2	-0.524145	0.0117083	down
Mrpl15	-0.524043	0.00105365	down
Dhx57	-0.524021	0.00167664	down
Rnf185	-0.523957	0.000242922	down
Gm44744	-0.523892	0.0302319	down
Timm21	-0.523741	0.000859428	down
N4bp2	-0.523308	0.00474625	down
Fbxo3	-0.523299	0.00878933	down
Ubqln4	-0.522928	0.0104542	down
Tsen54	-0.522745	0.00547947	down
4933434E20Rik	-0.522628	0.0018808	down
AI597479	-0.522622	0.0478555	down
Zfp266	-0.522618	0.0144434	down
Ppat	-0.522308	0.000625795	down
Tmppe	-0.522157	0.0276757	down
Alg11	-0.521932	0.00287456	down
Ubiad1	-0.521466	0.0121977	down
Polr1e	-0.521459	0.00190388	down
Polr3g	-0.521225	0.0322837	down
Cobl	-0.52093	0.000478975	down
Naa40	-0.520036	0.0315763	down
Gm42796	-0.520033	0.0466198	down
Zc2hc1c	-0.519732	0.00530611	down
Mettl3	-0.519682	0.0192428	down
Nmnat1	-0.519234	0.0116175	down
D5Ertd579e	-0.518636	0.00240425	down
Ufsp2	-0.518371	0.00155825	down
Khdrbs3	-0.518324	0.0215151	down
Kat14	-0.518316	0.000153606	down
Thada	-0.518118	0.026504	down
Hist1h1c	-0.518104	0.00241901	down
Pid1	-0.518086	0.00336371	down
Tardbp	-0.517421	0.000499321	down
Lgr5	-0.517032	0.000404282	down
Rnf152	-0.51698	0.0209323	down
Ckb	-0.516587	0.0154917	down
Gm15542	-0.516488	0.0184143	down
Samd9l	-0.516156	0.0147576	down
B4galnt3	-0.515915	0.0001332	down
Pelo	-0.515292	0.00654831	down
Cd276	-0.515195	0.00634194	down
Znhit6	-0.514972	0.0115249	down
Hnrnpa3	-0.514675	0.00634105	down
Pigh	-0.514203	0.00923812	down
Gtf3c3	-0.513775	0.0170367	down
Srp68	-0.513323	0.0105959	down
Kat2a	-0.513031	0.0173971	down
Pigw	-0.512415	0.00140781	down
Mrpl34	-0.512393	0.0142911	down
Cdk18	-0.512203	0.00246089	down
Nudcd1	-0.511278	0.000188553	down
Rdx	-0.510712	0.0457476	down
Fam126b	-0.510534	0.0465661	down
Rfx5	-0.510534	0.0142559	down
Cacul1	-0.510171	0.00326449	down
Dlg3	-0.510007	0.0042036	down
Ptcd3	-0.509595	2.57175e-05	down
Sema4a	-0.50948	0.00532866	down
Daam1	-0.509415	0.0191103	down
Frrs1	-0.509386	0.000844962	down
Eif4g1	-0.509314	0.0167121	down
C330013E15Rik	-0.508896	0.0497479	down
Lancl2	-0.508764	0.0168367	down
Zfp329	-0.508613	0.00838018	down
Cog8	-0.508303	0.000223335	down
Gm31992	-0.508238	0.0401558	down
Xlr3a	-0.508162	0.0100833	down
Slc12a7	-0.50742	0.0442349	down
Gm37254	-0.507129	0.00143401	down
Slc16a7	-0.507097	0.00529589	down
Prmt3	-0.507086	0.00145011	down
Oraov1	-0.507076	0.00215883	down
Erlin2	-0.506953	0.00469771	down
Eif1b	-0.506121	0.000270857	down
Stk38	-0.505427	0.00220679	down
Ccdc25	-0.505146	0.00255745	down
Aagab	-0.505114	0.00406547	down
Gfm1	-0.504799	0.00241583	down
Ccng1	-0.504465	0.0237704	down
Bet1l	-0.504307	0.0393442	down
Hars2	-0.50415	0.00619277	down
Tmub1	-0.503917	0.00771058	down
Mrpl19	-0.503843	0.0019828	down
Xkr8	-0.503732	0.000413566	down
Gimd1	-0.502758	0.0381131	down
Cwc27	-0.502501	0.0280278	down
Eif2b1	-0.502464	0.000217442	down
Zfp972	-0.502315	0.0461832	down
Dnaja3	-0.502204	0.0141179	down
Gm5113	-0.501946	0.00976206	down
Pcnx4	-0.501769	0.016187	down
Aimp2	-0.501368	0.00596988	down
Pigc	-0.501347	0.00161376	down
Srprb	-0.501311	0.00521721	down
Klhl22	-0.501274	4.20867e-05	down
1110019D14Rik	-0.501194	0.00304381	down
Zmiz2	-0.500714	0.0450169	down
Gm6793	-0.500615	0.000528306	down
Arl16	-0.500613	0.00266933	down
Alkbh3	-0.500468	0.00322076	down
Zfp760	-0.500334	0.00122063	down
Ttc33	-0.500274	0.0178332	down
Parp3	-0.500078	0.0330069	down
Il3ra	0.500081	0.00294135	up
Dirc2	0.500633	0.00595273	up
Esco1	0.500683	0.00416368	up
Gm5096	0.500764	0.0330858	up
Adamts4	0.500771	0.00115104	up
Gm9616	0.500846	0.0353241	up
Ubn1	0.501127	0.0172767	up
Nr2c2ap	0.501787	0.0152459	up
Ces1e	0.502333	0.0359048	up
Coro1c	0.502395	0.0217317	up
Htra1	0.502858	0.0378088	up
Mtmr3	0.503389	0.0335347	up
Sntb2	0.504052	0.0460017	up
Rps6-ps4	0.504122	0.0288663	up
Otud3	0.504451	0.0204176	up
Abcc4	0.504888	0.00154116	up
Vcp-rs	0.504942	0.00489892	up
Eef1a1	0.505035	0.000154035	up
Fbxl3	0.50534	0.000647126	up
Tlk2	0.50596	0.00172076	up
Gm11274	0.506387	0.0071088	up
4931429L15Rik	0.506539	0.048052	up
Icosl	0.506787	0.00381733	up
Fgfr1	0.5069	0.0097455	up
Nfat5	0.506971	0.0312489	up
Rps6ka3	0.507218	0.00545181	up
Ctdspl	0.507243	0.000373552	up
Mapk8	0.507712	0.00152031	up
Cmtm3	0.507814	0.0411086	up
Arl15	0.508129	0.0212001	up
Fbxo31	0.508144	0.0213592	up
Ilvbl	0.508386	0.00149114	up
Tspan33	0.50873	0.0104235	up
Selenon	0.508911	0.00866152	up
Flvcr2	0.510029	0.00986623	up
Ehd4	0.510329	0.02235	up
Stat5b	0.510692	0.0334508	up
Tfe3	0.510836	0.00183898	up
Tcf7l1	0.511129	0.00995727	up
Arl6ip6	0.511314	2.16762e-07	up
Sos2	0.512117	0.0205002	up
Gxylt1	0.512505	0.0136191	up
Prkca	0.512779	0.0129728	up
Eea1	0.512846	0.0267601	up
Serpina1b	0.512857	0.00245185	up
Meiob	0.514142	0.0118734	up
Col18a1	0.514289	0.0249936	up
Casp1	0.514441	0.0426103	up
Ccni	0.51475	0.00686776	up
Mcam	0.515055	0.029531	up
Tdrp	0.516084	0.0115157	up
Afm	0.516526	0.000127969	up
Ckap4	0.517209	0.0264602	up
Eln	0.517913	0.00511655	up
Serpina3i	0.518203	0.00264087	up
Qk	0.518664	0.0293122	up
Gm48591	0.518699	0.000328149	up
Casp6	0.518931	0.0279416	up
mt-Cytb	0.518964	0.0219943	up
Lin54	0.519509	0.000299664	up
Kansl1l	0.519621	0.0327427	up
Sema4b	0.520118	0.00340088	up
Gpr65	0.520138	0.0459412	up
Hoxa5	0.520201	0.0289174	up
Kif2a	0.521104	0.00108232	up
Abhd17b	0.521352	0.0188071	up
Batf	0.521428	0.027147	up
Rom1	0.521851	0.0281554	up
H2-T23	0.522342	0.00767746	up
Tmem132a	0.522765	0.0060546	up
Grk5	0.522871	0.0255741	up
Aldob	0.523243	0.00358536	up
Ube2j2	0.523312	0.0405524	up
Ppp1r2	0.523725	0.00351126	up
Dek	0.523789	0.017324	up
Gm17056	0.523966	0.0269111	up
Arap2	0.524154	0.000450825	up
Itgav	0.524617	0.0242627	up
Kbtbd2	0.524975	0.0142175	up
Hc	0.525353	0.0452799	up
Trim28	0.525582	0.00119035	up
Plekhg2	0.526488	0.000603486	up
Jak1	0.526567	0.00311678	up
Gramd1a	0.526884	0.00983074	up
Phf11b	0.527454	0.027392	up
Mef2a	0.527551	0.0060075	up
Ppm1d	0.528956	0.00427453	up
Sfn	0.528962	0.0327893	up
Nlrp12	0.529382	0.00816383	up
Ttyh3	0.529393	0.00318574	up
Zfp1	0.530034	0.039963	up
Fbxo6	0.530401	0.000828585	up
Crtc2	0.530604	0.00920917	up
Rtn4	0.530741	0.00155825	up
Sema3f	0.531281	0.011257	up
Ptprm	0.53141	0.00696012	up
Cd84	0.531489	0.0363588	up
Ehbp1	0.533777	4.79021e-05	up
Ppp1r12c	0.533792	0.010228	up
Gm6055	0.533798	0.0102088	up
Tbc1d22a	0.53501	0.000102705	up
Kdm6a	0.536315	0.0276399	up
Clstn1	0.536348	0.000107023	up
Fbxo38	0.536877	0.00110062	up
St6gal1	0.53716	0.00949336	up
Lrp6	0.537353	0.00803908	up
Gm45607	0.53756	2.48122e-07	up
C2	0.537628	0.0140173	up
Rps12-ps24	0.538321	0.00900349	up
Sppl3	0.538743	3.33097e-05	up
Heg1	0.539149	0.0319823	up
P2ry10	0.539195	0.0046277	up
Relb	0.539296	0.0061315	up
Rps24	0.539352	0.0414748	up
Gfpt2	0.53967	0.000110018	up
Abcb11	0.540193	0.0244056	up
Tctex1d4	0.540632	0.00211695	up
Slc27a5	0.541649	0.00496332	up
Csnk1d	0.541984	0.00206957	up
H2-K1	0.542001	0.00189469	up
Impa2	0.542212	0.00508262	up
Prdm2	0.542555	0.0260255	up
Serinc3	0.542639	0.0123855	up
Blcap	0.542709	0.0225392	up
Rbbp6	0.54362	0.0188626	up
Fzd6	0.544659	0.0216086	up
Ftcd	0.544926	0.0152064	up
Traf6	0.545028	0.0140792	up
Zc3h13	0.545294	0.0106802	up
Mier1	0.545787	0.0112163	up
Arhgap18	0.546232	0.00245099	up
B4galt6	0.546271	0.00357496	up
Camsap2	0.546423	0.0344655	up
1700109H08Rik	0.546528	0.0101514	up
Man2b1	0.546693	0.00698024	up
Wwtr1	0.546854	0.0442312	up
Rsrc2	0.546902	0.00927277	up
Atp6v1e1	0.546905	0.0259955	up
Gm45053	0.546981	0.0169773	up
Iqcb1	0.5472	0.00165106	up
Glt28d2	0.548154	0.0288317	up
Clec1b	0.548568	0.0469359	up
2410002F23Rik	0.549174	0.0119879	up
Hivep2	0.549394	0.0318861	up
Npm1	0.549883	0.00763369	up
Efnb2	0.550663	0.00301786	up
Treml1	0.551498	0.000949222	up
Ngfr	0.551758	0.00298216	up
Elmo2	0.552448	0.00543787	up
Nedd1	0.552821	0.00665929	up
Dll1	0.552858	0.000339292	up
Fam160a1	0.553177	0.00571101	up
Hmgxb3	0.554053	0.0453264	up
Cdyl	0.554334	0.000959081	up
Zfp868	0.556569	0.0492517	up
Ube2b	0.556713	0.0137329	up
Plin4	0.557077	0.0167587	up
Pcbp4	0.557248	0.03014	up
Mid1-ps1	0.55757	0.0211136	up
Nox4	0.55757	0.018687	up
Hist1h2bc	0.557664	0.002905	up
Bud13	0.558158	0.0139427	up
Fabp4	0.55882	0.0286569	up
Rnps1	0.559405	0.039796	up
Rock1	0.560079	0.00359968	up
Chpf	0.560597	0.0213476	up
Col1a2	0.560861	0.0323929	up
Zfp707	0.561593	0.015246	up
Slc9a9	0.562	0.0435574	up
Cyth3	0.562253	0.001559	up
Zfp385a	0.562542	0.0107233	up
Phlpp1	0.562711	0.0157829	up
Rhoj	0.563076	0.000410427	up
Abi2	0.563497	0.0181069	up
Ptbp2	0.563821	0.0181279	up
Serpina1e	0.565026	0.0160097	up
Adm	0.565127	0.0203653	up
Mlxip	0.565136	0.0214338	up
Havcr2	0.565301	0.00330827	up
Slbp	0.565321	0.00944592	up
Sars	0.566538	0.0241382	up
Kng1	0.566743	0.00023853	up
Ngf	0.567293	0.00277662	up
Tox2	0.567683	0.0114515	up
Pear1	0.570022	0.0217963	up
Cadm1	0.570833	0.000155663	up
Hsd11b1	0.571747	0.000133393	up
Magi1	0.572485	0.0050559	up
Kcp	0.572585	0.0226465	up
Parvb	0.57259	0.0265247	up
Sgms1	0.574525	0.00329566	up
Wfdc2	0.575069	0.0105722	up
Mprip	0.575076	0.000118618	up
Itm2c	0.57514	0.0310603	up
Il2rb	0.575326	0.0254129	up
Sprtn	0.57575	0.0032506	up
Smc4	0.576738	0.0120903	up
Tnk2	0.576888	0.00317714	up
Cdk9	0.576967	0.00726239	up
Gm37336	0.577318	0.0217543	up
Nr4a3	0.5776	0.00872947	up
Spag9	0.577851	0.0322989	up
Med26	0.578485	0.0223951	up
Cables1	0.578698	0.00133355	up
Kng2	0.578806	6.76272e-07	up
Pfkfb3	0.578935	0.0166356	up
Arpc1b	0.579109	0.00424963	up
Adam23	0.579663	0.029701	up
Pprc1	0.580176	0.00485561	up
Tdp2	0.580226	0.00434798	up
Gas2	0.581227	0.0127089	up
Pglyrp2	0.58163	0.000378288	up
Ldhb	0.581983	0.000234598	up
Lepr	0.582539	0.0188524	up
Clu	0.582687	0.00216841	up
Pacs1	0.582696	0.00313958	up
Hk2	0.58288	0.00822647	up
Map2k5	0.582932	0.000559455	up
Gmeb2	0.583085	0.0140404	up
Rtf1	0.583177	0.00183732	up
Slc30a1	0.583467	0.000303822	up
Zfp746	0.583841	0.00524769	up
Nup93	0.584615	0.00591401	up
Wdr45	0.584718	0.00566267	up
Slc19a2	0.585152	0.0456539	up
Csgalnact2	0.586328	0.00159499	up
Gfod1	0.587846	0.0177783	up
Pdgfra	0.5886	0.0256739	up
Krt23	0.589078	0.0100598	up
Soat2	0.589084	0.0482864	up
Rpl10a	0.590571	0.0305461	up
Pkp2	0.590731	0.00405459	up
Gm6483	0.591207	0.00639123	up
Ces2a	0.591235	0.000126558	up
Lipc	0.591486	0.00444126	up
Zfand6	0.592023	0.010619	up
Hspa2	0.592295	0.0031403	up
Themis2	0.594751	0.0209693	up
Apom	0.595291	0.0355439	up
Erbin	0.595632	0.0163656	up
Scap	0.596103	0.000455669	up
Gm45738	0.597042	0.0227963	up
Lamb2	0.597516	0.0281422	up
Gm6377	0.597538	0.0248405	up
Dgat1	0.597608	0.00164145	up
Hnrnpa0	0.597979	0.0393105	up
H2-Q10	0.598272	0.000729649	up
Ndfip2	0.598291	0.00590155	up
Prkar1a	0.599184	0.0033537	up
Abi1	0.600354	0.00532029	up
Abcb4	0.600595	0.0245332	up
Gm5963	0.600771	0.0307818	up
Glipr2	0.600877	0.00804521	up
Mier3	0.601449	5.36128e-05	up
Ubap1	0.601524	0.021434	up
Cd274	0.6019	0.00925068	up
Wdr26	0.602053	0.00959049	up
Zfp655	0.603395	0.01097	up
Sertad2	0.604259	0.0146879	up
Rida	0.605601	0.0129679	up
Gm10804	0.605637	0.0136446	up
Riox1	0.605702	0.0278708	up
Med13l	0.605915	0.0176671	up
Unk	0.60685	0.0457765	up
Gm5559	0.6071	0.0156259	up
Gtf2b	0.608054	0.00738027	up
Qsox1	0.608442	0.00356885	up
Itih4	0.608957	0.00516418	up
Gls2	0.609045	0.00754027	up
Pim2	0.609201	0.00313659	up
Gldc	0.60996	0.0189595	up
AC135964.2	0.610143	0.0282922	up
Zfx	0.610625	0.000566273	up
Bend7	0.610783	0.0010515	up
Ctdsp2	0.611086	0.01289	up
Dlgap4	0.611242	0.0133918	up
Rnf138	0.611847	0.00787295	up
Ndel1	0.612709	0.000387739	up
Cul1	0.61386	0.000733012	up
Ripk3	0.614246	0.0440566	up
Zcchc2	0.614765	0.0206332	up
Scarb1	0.615057	0.000137964	up
Slc39a4	0.615511	0.000336212	up
Ggnbp2	0.61577	5.2346e-05	up
Zfp869	0.615843	0.0236336	up
Arhgap10	0.616001	0.000875069	up
Gm4956	0.616218	0.00303053	up
Megf9	0.616467	0.00836551	up
Gm12070	0.616902	0.00599735	up
Tle4	0.617013	0.000780802	up
H2-Q6	0.618928	0.025891	up
Gm5453	0.619378	0.045527	up
Ftl1	0.619384	0.0463522	up
Pabpc1	0.619704	0.000650825	up
Sema6d	0.619884	0.00774786	up
Ypel5	0.619942	0.0403346	up
Mup3	0.619944	0.00578981	up
Fam117a	0.619976	0.00048088	up
Prkch	0.622245	0.0222489	up
C230096K16Rik	0.623504	0.0427421	up
Rnf103	0.623875	0.017346	up
Abl2	0.624305	0.0100585	up
Ankrd11	0.62525	0.0391909	up
Sele	0.625549	0.000128192	up
Csf3r	0.625564	0.0368668	up
Mtmr12	0.625706	0.00296622	up
Rps12-ps3	0.625996	0.0306077	up
Rasip1	0.626307	0.0153248	up
Fxr2	0.627741	0.00221034	up
Gm49041	0.628074	0.00286466	up
Cbr3	0.628308	0.0440383	up
Galns	0.628578	0.00958827	up
Tnks2	0.629631	0.00175704	up
Apol8	0.629723	0.0334434	up
Cyp39a1	0.62979	0.0334877	up
Itih2	0.631587	0.0330458	up
Tspyl2	0.632786	0.00842445	up
Ly6e	0.633115	0.015101	up
Kif21a	0.634833	0.0411719	up
Ccny	0.635465	0.00125181	up
Arid4a	0.635972	0.0167126	up
Phf1	0.638111	0.00440562	up
Gtse1	0.638211	0.0329134	up
C7	0.638828	0.0160358	up
Necab2	0.639726	0.0138385	up
Rcn2	0.640442	0.00127192	up
Hpx	0.640568	0.00283431	up
Elf2	0.640779	0.00454982	up
Il1a	0.640951	0.0412849	up
Alb	0.641029	0.000162665	up
Gtf2ird1	0.642083	0.0158198	up
Col4a2	0.642211	0.0036075	up
Tra2a	0.642252	0.00893215	up
Cd44	0.642783	0.0440559	up
Batf2	0.643041	0.00583045	up
Serpina1a	0.643359	0.000165773	up
Fam83d	0.643684	0.000620181	up
Rce1	0.643685	0.00256561	up
AC165953.2	0.643983	0.00252854	up
Emilin1	0.64512	0.0170584	up
Sde2	0.645766	0.00790685	up
Asap2	0.646802	0.00745713	up
Arc	0.647007	0.00373056	up
Tmem159	0.647687	0.0386323	up
Lilr4b	0.648991	0.00758979	up
Lhfp	0.649157	0.03301	up
Inca1	0.649306	0.028354	up
Ednrb	0.649466	0.00209636	up
Man2b2	0.650188	0.00104781	up
Dennd5a	0.650237	0.0195303	up
Cth	0.650542	0.0200605	up
Etf1	0.650845	0.000228942	up
Map2k3os	0.651528	0.0171805	up
Rnf24	0.651797	0.0203798	up
Cdkn2b	0.651949	0.0276103	up
Stra6l	0.65218	0.0134311	up
Tnfrsf1a	0.652376	0.0188049	up
Rgs18	0.653051	0.00146087	up
Fgfrl1	0.653076	0.0034903	up
Raet1e	0.653305	0.00192018	up
Inpp5a	0.654007	0.0039076	up
Trp53bp2	0.654223	0.0079443	up
Bmp2k	0.654413	0.00273871	up
Trrap	0.654454	0.0149625	up
Sptan1	0.654866	0.0237254	up
Alox12	0.655212	0.000109368	up
Bhlhe41	0.655379	0.0147565	up
Emp1	0.65545	0.000389783	up
Itih1	0.655708	0.00091147	up
Mgp	0.656128	0.0390723	up
Ldlrad4	0.656163	0.000403076	up
Pcbp2	0.656256	0.00436115	up
Hist1h4c	0.656591	0.00124579	up
Tatdn2	0.657955	0.028114	up
Gm49327	0.658292	0.00111834	up
Ugdh	0.658608	0.0352614	up
Tpt1	0.658756	0.00399047	up
Rassf3	0.658819	4.38086e-05	up
Pxn	0.659025	0.00813724	up
Bclaf1	0.659542	0.000817593	up
Cdkn2aip	0.660196	0.000520544	up
Dyrk3	0.660594	0.00157321	up
Serpinf2	0.66114	0.00705653	up
Gm7153	0.661205	0.00973505	up
Herpud2	0.661346	0.00172042	up
Wbp1l	0.661565	0.001035	up
Prkx	0.662922	0.000281484	up
Fnbp4	0.663205	0.00470382	up
Mx2	0.664843	0.0372522	up
Crem	0.664989	0.0466484	up
Gm14303	0.665784	0.0163328	up
Arid4b	0.665819	0.00202725	up
Sfpq	0.666248	0.0147903	up
Ripk2	0.666687	0.0171946	up
Zpr1	0.666902	0.0364896	up
Gm5555	0.667683	0.0468735	up
Cblb	0.668633	0.000782462	up
Lbr	0.669084	0.00439218	up
Samd4b	0.670493	0.0137577	up
Smndc1	0.6707	0.00494403	up
Zswim8	0.671418	0.0322506	up
Ktn1	0.672043	4.76022e-05	up
H2-D1	0.673263	0.000332511	up
Slc12a4	0.673465	0.0155457	up
Cltc	0.673514	0.0305942	up
Cdr2l	0.673794	1.69878e-05	up
Rpl9-ps7	0.674845	0.0380679	up
Ddx5	0.675709	0.0377992	up
Ddx3x	0.678507	0.00225689	up
Ncdn	0.678582	0.0439702	up
Ripk1	0.67944	0.000372814	up
Eef2	0.679517	0.00202402	up
Raet1d	0.679647	0.031725	up
Kcne4	0.681053	0.0118879	up
Csnk1e	0.681093	0.00114902	up
Acot9	0.681325	0.00378913	up
Wrnip1	0.681643	0.000127404	up
Rapgef5	0.682139	0.0484408	up
Pgd	0.682705	0.0182337	up
Ing3	0.683302	0.00365302	up
Adam2	0.683686	0.036803	up
Rbm15	0.683984	0.0196006	up
Dcaf6	0.684381	0.00207399	up
Mkl1	0.684452	0.00118188	up
Lemd3	0.685854	0.00101833	up
Mbip	0.686246	0.0229237	up
Hspa8	0.68653	0.0131096	up
Grn	0.687154	0.00396061	up
Gch1	0.687479	0.0135829	up
Gm10254	0.687564	0.0108006	up
Pnpla2	0.689531	0.000915532	up
Gsk3b	0.691389	0.0205674	up
Tgfbr1	0.692569	0.00627634	up
Gm12174	0.692752	0.00665111	up
Elavl1	0.693155	0.00353734	up
B3gat3	0.693568	0.00287787	up
Aldoa	0.693661	0.00446268	up
Gm13456	0.693683	0.00344712	up
Grpel2	0.694112	0.0212638	up
Tmem252	0.695108	0.0043672	up
Hnrnpl	0.695674	0.00232807	up
Gm20627	0.695732	0.00694669	up
Retsat	0.69628	0.0443773	up
Ripor3	0.696773	0.0474826	up
Inpp4a	0.697682	0.00328837	up
Gm5582	0.697734	0.00105097	up
Axin1	0.697959	0.000690135	up
Sftpa1	0.698113	0.0241239	up
Tmem11	0.698865	0.0148811	up
Emilin2	0.698964	0.00351076	up
Hnrnpa1	0.699417	0.0267519	up
Gls	0.700291	1.70716e-05	up
Plekhm2	0.700365	0.00955171	up
Gm17083	0.700433	0.00554254	up
C4b	0.700614	0.00332636	up
Srsf4	0.70136	0.0335518	up
Apoa1	0.70313	0.0209466	up
Ccnb2	0.703561	0.000366387	up
Kctd15	0.703563	0.0103248	up
Wac	0.705004	0.0024092	up
Tpt1-ps3	0.705106	0.0117986	up
Foxf1	0.706754	0.00283895	up
Cyp2f2	0.707116	0.000213519	up
Fzd5	0.707752	0.00704932	up
Abca8b	0.707828	0.00682149	up
2900093K20Rik	0.709127	0.0117691	up
Gprc5a	0.710375	0.00320339	up
Flna	0.710654	7.78782e-05	up
Slc25a32	0.710912	0.00108028	up
Hpcal1	0.711396	0.0128556	up
Nfkbil1	0.711923	0.0262633	up
Ddx28	0.712134	0.0163561	up
Cyp2j8	0.71305	0.0441607	up
Casp3	0.713063	1.78262e-06	up
Sowahb	0.713669	0.00494199	up
Ubxn1	0.714233	0.00603706	up
Ifngr1	0.714297	0.00712009	up
Slc25a22	0.715422	0.00145974	up
Mapre3	0.716567	0.00444139	up
Rpl9-ps6	0.71695	0.0128005	up
Gab2	0.718443	0.029173	up
Gm12966	0.720358	0.0478021	up
Ptpn1	0.720564	0.00499269	up
Rsad2	0.721099	0.0035314	up
Podxl	0.721105	0.0348592	up
Crebrf	0.721202	0.0142415	up
1810044D09Rik	0.721904	0.0222594	up
Vamp3	0.722716	0.0111944	up
Hgfac	0.723919	3.3427e-05	up
Gtpbp2	0.724203	0.0131852	up
Rbms1	0.724619	0.00249543	up
Tars	0.725461	0.000129258	up
Gm45674	0.725464	0.000295908	up
Kcnk13	0.725518	0.0171893	up
Ethe1	0.726068	0.00915444	up
Lrrc8a	0.726171	0.0156265	up
Fbrsl1	0.726538	0.00897416	up
Lysmd3	0.72768	0.00242968	up
Srf	0.727715	0.0196441	up
Odf3b	0.727941	0.0170915	up
Tor3a	0.728119	0.0157458	up
Kyat3	0.729077	0.000216285	up
Slc39a6	0.729978	0.00629225	up
Mospd1	0.73134	0.0032181	up
Pqlc2	0.73153	0.0105936	up
Foxo1	0.731806	0.0346307	up
1810026B05Rik	0.732291	0.0340501	up
Fbxl22	0.732349	0.0138879	up
Cars	0.733132	0.00140076	up
Git1	0.733311	0.000187461	up
Dync1h1	0.734445	0.0191009	up
Ubald1	0.734886	0.0224442	up
Dbn1	0.734994	0.00223467	up
Itih3	0.735141	0.00480592	up
Tmem87b	0.735484	0.00420145	up
Atg12	0.735759	0.000874213	up
Dhrs9	0.735905	0.0107145	up
Fus	0.736596	0.0041056	up
Gm27477	0.737688	0.0149832	up
Smap2	0.737913	0.0140057	up
Gm31718	0.737992	0.0287938	up
Rab31	0.738576	0.0062673	up
Simc1	0.738847	0.000939828	up
Eif1	0.739228	0.0089675	up
Gm340	0.740224	0.000722813	up
Anxa5	0.740634	0.0154525	up
Tifa	0.741206	0.00139993	up
Cxcr4	0.741301	0.00921202	up
Tnfrsf21	0.74154	0.00591379	up
Sulf2	0.741829	0.00468912	up
Ifitm1	0.743134	0.0217793	up
Gm4202	0.743918	0.00059306	up
Dgkd	0.744316	0.0472823	up
Cramp1l	0.745244	0.0152794	up
6430548M08Rik	0.74525	0.014196	up
Tle1	0.74526	0.000483368	up
Skil	0.746902	0.000533098	up
Acsl5	0.747014	1.70956e-05	up
Sf1	0.747628	0.00608464	up
Oaz1-ps	0.748483	0.0360479	up
Serpina3h	0.74884	2.0128e-07	up
Slc41a2	0.750113	0.0203594	up
Smim3	0.75032	0.0144187	up
Fam13b	0.751176	0.0202043	up
Slc23a2	0.751931	0.0095456	up
Ccl5	0.752278	0.00138807	up
Slc22a5	0.752657	0.0379513	up
Sdsl	0.753264	0.046516	up
Kctd12	0.753421	0.00653653	up
Isyna1	0.754098	0.0406561	up
Fes	0.75465	0.0418888	up
Cbs	0.755206	0.00320463	up
Dedd2	0.755593	0.00215569	up
Map3k3	0.75635	0.0438946	up
Lbp	0.756381	0.00239568	up
Snx18	0.756678	0.000225993	up
Bok	0.756709	0.036768	up
Slc7a1	0.756964	1.67526e-05	up
Fth1	0.757206	0.0156451	up
Mapk1ip1	0.757308	0.00524497	up
Cerk	0.757361	1.45772e-05	up
Fyn	0.758302	0.0442164	up
BC049762	0.758792	0.0279756	up
Mcu	0.759053	0.000253816	up
Zscan25	0.760528	0.0273027	up
Foxs1	0.761776	0.00180455	up
Taf4b	0.76272	0.0012663	up
Rc3h1	0.764872	0.00708217	up
Fgfr2	0.765028	0.000214262	up
Chd2	0.765062	0.00377276	up
Ythdc1	0.765901	0.00706468	up
Cxcl14	0.767514	0.0290677	up
Slc25a29	0.768006	0.0236126	up
Gm12279	0.768155	0.0377229	up
Tuba1b	0.769348	0.0113426	up
Rab6a	0.769453	0.0036897	up
Prrg4	0.769478	0.0193385	up
Avl9	0.771278	0.00880849	up
Gm26490	0.772558	0.00246159	up
Cited2	0.772835	0.00224152	up
Med13	0.773897	0.0273416	up
Usp6nl	0.774412	0.000440537	up
Tprn	0.774662	0.000256269	up
Ccnyl1	0.774955	0.00212495	up
Raly	0.777803	0.000262349	up
Tmem200b	0.778464	0.00755576	up
Brd1	0.779526	1.98694e-05	up
Dcaf15	0.780188	0.0134551	up
Stx11	0.78043	0.000193286	up
Rnf39	0.781674	0.0229741	up
Sdcbp	0.783273	0.00175331	up
Adrb2	0.783839	0.0251896	up
Msn	0.784363	0.0470107	up
Slc25a4	0.784932	0.00504603	up
Snora21	0.785275	0.00236986	up
Fam214b	0.785628	0.00322292	up
Cdh5	0.786396	0.048069	up
Socs1	0.787605	0.0176313	up
Tmed5	0.788039	0.00240857	up
Dab2	0.788332	0.00386138	up
Sod3	0.788333	0.0177264	up
Haus8	0.789487	0.0462957	up
Ripk4	0.790013	0.00113906	up
Fam83g	0.791143	0.00776534	up
Klhl24	0.791745	0.00274715	up
Gm4129	0.792388	0.0072489	up
Gas5	0.792752	0.0365139	up
Phf13	0.792789	0.0433347	up
Dpt	0.794754	0.012269	up
Ly6d	0.795646	0.0249271	up
Id1	0.796609	0.0166294	up
Pom121	0.79695	0.00608445	up
Hmgb2	0.797114	0.000153307	up
Upp1	0.797311	0.0127322	up
Cyth2	0.797354	0.0178203	up
Gdap2	0.797423	0.000254256	up
Mtfr2	0.798465	0.000472915	up
Sema6b	0.798687	0.00348884	up
Impdh1	0.798866	0.00120203	up
Csf2rb	0.799115	0.00242259	up
Fam129b	0.802168	0.000989777	up
Lmcd1	0.802508	0.000520663	up
Chsy3	0.803172	0.000992281	up
Fnip1	0.805041	0.00475698	up
Rhbdf1	0.805194	0.00435853	up
Ptprk	0.805475	0.000819723	up
Cfap43	0.805864	0.000106648	up
Fam53c	0.806796	0.00254564	up
Cdkn2d	0.806982	0.0229636	up
Maf1	0.807417	0.00331879	up
Sp3	0.80836	0.000714943	up
Arl8a	0.810087	0.00242023	up
Rgs2	0.81081	0.0243906	up
Gm25788	0.812404	0.00227996	up
Fcgr3	0.812733	0.00173962	up
Tomm34	0.813329	0.0266911	up
Lmbr1l	0.814488	0.00581019	up
Lrrc8c	0.814806	0.0254913	up
Pip5k1a	0.816462	6.14866e-05	up
Lgals3	0.816505	0.0288585	up
Rnf2	0.816623	0.00032024	up
Gm7367	0.816698	0.00840405	up
Nasp	0.817063	0.00417744	up
Taf7	0.8191	0.00905425	up
Mfge8	0.819451	0.0137164	up
Epcam	0.820029	0.0467155	up
Atp2a3	0.820095	0.00106892	up
Slc11a1	0.820971	0.0183191	up
Plekhm1	0.82127	0.00109475	up
Lor	0.821534	0.0215334	up
Ppp2cb	0.821761	0.0148951	up
Itpkc	0.82388	0.00789353	up
Fam117b	0.824389	0.00379546	up
Gsr	0.825234	0.00213285	up
Gp5	0.825606	0.000312485	up
Brap	0.826021	0.00137791	up
Ralgds	0.826128	0.00312493	up
Crlf2	0.826886	0.0170553	up
Etv5	0.827144	0.00611791	up
Ptpn23	0.827631	0.0378261	up
Cbarp	0.82784	0.0422222	up
Tex30	0.828488	0.0194452	up
Peli1	0.828614	0.000957463	up
Mrnip	0.828682	0.00104179	up
Mad2l2	0.829013	0.000335427	up
Vps37b	0.82973	0.00420852	up
Rbm39	0.831239	0.00529573	up
Rnd1	0.832108	0.0093825	up
Fermt3	0.832413	0.00482503	up
Epas1	0.832892	0.0226372	up
Rasl11a	0.83298	0.0226761	up
Lpcat3	0.833164	0.00422538	up
Ing2	0.833381	0.00672801	up
Id3	0.834257	0.0359081	up
Dusp16	0.835276	0.0185816	up
Cd93	0.835483	0.0410975	up
Gbp3	0.836904	0.00331378	up
Picalm	0.837191	0.0071153	up
Pigr	0.837364	0.0170393	up
Arl5b	0.837586	0.0289901	up
Ifi208	0.837991	4.62057e-05	up
App	0.839206	0.004433	up
Dync1li1	0.839795	0.000230047	up
Rapgef2	0.840446	0.00303838	up
Ppfibp1	0.841317	0.000200844	up
Pabpc4	0.84296	0.00475343	up
Tstd1	0.843333	0.00442924	up
Galnt18	0.843729	0.0474262	up
Gm36041	0.84436	0.0244578	up
Zc3h12a	0.844684	0.00342884	up
Gja1	0.844903	0.00175868	up
Gm15832	0.846641	0.0397633	up
Aspg	0.849129	0.0107414	up
mt-Nd6	0.849529	0.006338	up
Gna13	0.851065	1.54209e-05	up
Csf2rb2	0.851221	0.0154234	up
Rps26-ps1	0.859752	0.0464091	up
Aff4	0.861481	0.0189275	up
Gata6	0.862634	0.00248858	up
Clcf1	0.863901	0.0096837	up
Grhl1	0.863969	0.00748534	up
Mup20	0.864011	0.0368704	up
Rpl22l1	0.865633	0.00535576	up
Plekho2	0.867943	0.00340124	up
Ubald2	0.86936	0.00883427	up
[truncated: 670 more rows]
