# Supplementary material for: Comparative analysis of gene expression between mice and humans in acetaminophen-induced liver injury by integrating bioinformatics analysis
Source: BMC Med Genomics. 2024 Mar 28;17:80. doi: 10.1186/s12920-024-01848-0 (PMC10976682; doi:10.1186/s12920-024-01848-0)
Supplement: Supplementary file 2 — Supplementary Material 2 [file 12920_2024_1848_MOESM2_ESM.xlsx]

## Sheet: Supplementary Table S2 - 副本
gene symbol	logFC	P.Value	regulate
CYP3A4	-7.19509	8.2658e-08	down
HSD17B13	-5.27759	3.74328e-07	down
CYP2B6	-4.59954	0.00120019	down
CFHR3	-4.35087	0.000194461	down
C4BPA	-4.28362	0.00152342	down
CYP1A2	-4.2438	4.69934e-05	down
SLC22A1	-4.20019	0.000209902	down
HSD17B6	-4.14242	0.00120674	down
PLG	-4.10972	0.00200113	down
HRG	-4.06744	0.0148589	down
CYP2B7P	-4.06302	8.43961e-05	down
PON3	-4.02871	0.000675379	down
PLA2G2A	-4.00924	4.91284e-05	down
ITIH1	-3.95848	0.00120271	down
TTR	-3.93465	0.00115049	down
C8B	-3.90973	0.000255492	down
CYP2C8	-3.89651	0.0184265	down
GC	-3.87087	0.0014808	down
APOF	-3.86719	0.000157253	down
HPX	-3.8455	0.000146352	down
CFHR1	-3.81407	0.00012067	down
SERPINC1	-3.7935	0.0020095	down
C9	-3.77421	0.000958581	down
SERPINA11	-3.69241	0.000572851	down
SLC38A3	-3.68134	0.00205343	down
ITIH4	-3.67031	0.00116289	down
APOH	-3.64721	0.00644508	down
SPP2	-3.58609	0.00151482	down
CTH	-3.57363	0.000223072	down
AKR1D1	-3.56833	0.000290001	down
MT1H	-3.55584	0.00456124	down
CYP3A5	-3.52222	0.00012334	down
AZGP1	-3.52009	3.88796e-05	down
TF	-3.51517	0.00467204	down
AMBP	-3.49957	0.003948	down
C8A	-3.49734	0.00231752	down
ACADSB	-3.486	9.54999e-05	down
ALDH2	-3.48433	1.89084e-05	down
F11	-3.40048	0.00118685	down
PON1	-3.38334	0.00323208	down
CFHR2	-3.36949	0.0198787	down
C3P1	-3.36687	2.70979e-05	down
CFHR4	-3.35697	7.44409e-05	down
KLKB1	-3.34788	0.00440257	down
C6	-3.33253	0.000101231	down
LPA	-3.32959	1.34314e-05	down
GSTA1	-3.31661	0.00402978	down
HAO2	-3.3036	6.68413e-05	down
GLYAT	-3.2851	0.00291931	down
KNG1	-3.28425	0.00682664	down
ADH4	-3.27058	0.00760179	down
CYP4A11	-3.23792	0.0103102	down
CHI3L1	-3.22407	5.42887e-06	down
CFB	-3.22396	0.000763408	down
G6PC1	-3.22003	0.0097934	down
AGXT	-3.21276	0.000713398	down
F2	-3.2076	0.000363414	down
CP	-3.19791	0.00413876	down
SLC10A1	-3.19641	0.00104315	down
HMGCS2	-3.19405	0.000901441	down
F9	-3.18854	0.00118506	down
SLC7A2	-3.16027	0.000164187	down
VTN	-3.15464	0.00105609	down
ORM1	-3.14187	0.0111413	down
TMEM176A	-3.13735	0.00248288	down
C1S	-3.11767	0.000457929	down
C3	-3.11371	0.00100213	down
PCK1	-3.10616	0.000542884	down
MAT1A	-3.09573	0.00376975	down
BHMT	-3.09312	0.0142177	down
ADH1B	-3.08451	0.00324765	down
MST1	-3.07856	0.000269015	down
C5	-3.07697	0.00239086	down
GNMT	-3.07309	2.68975e-05	down
GHR	-3.07271	0.000312599	down
CFHR5	-3.06844	0.00159639	down
SLCO1B1	-3.06718	0.0136358	down
CYP4F2	-3.06496	0.00012375	down
MT1F	-3.06444	0.00222668	down
AHSG	-3.02365	0.0107132	down
HAMP	-3.0179	0.00153809	down
SERPIND1	-3.01711	0.00495824	down
A2M	-3.00949	0.00117931	down
ALDOB	-3.00878	0.00581893	down
ADH6	-3.00387	0.00374321	down
CPB2	-2.99696	0.00163852	down
SERPING1	-2.99458	0.000209633	down
ADH1A	-2.98627	0.00437671	down
ITIH2	-2.98259	0.00264959	down
SERPINA6	-2.97617	0.00240136	down
AOX1	-2.97091	0.00200279	down
IGF1	-2.96931	2.8156e-05	down
CFH	-2.96877	0.00279309	down
TFR2	-2.92326	3.7198e-05	down
RIDA	-2.91902	0.00228494	down
UGT2B7	-2.88555	0.0328712	down
ALAS1	-2.88512	3.22716e-05	down
DMGDH	-2.87616	0.000146915	down
GATM	-2.87412	0.000697801	down
SLC2A2	-2.86231	0.00267343	down
GYS2	-2.86126	0.000657592	down
AQP9	-2.85892	2.89618e-05	down
SLC27A2	-2.85686	0.00424722	down
FMO5	-2.84986	0.00165783	down
APOA1	-2.83514	0.000966522	down
CYP7A1	-2.83116	0.0283926	down
FAM99A	-2.82896	0.000524326	down
SLC13A5	-2.82794	1.55652e-05	down
SLC38A4	-2.82637	0.00675488	down
HSD11B1	-2.82549	0.000793372	down
AFM	-2.8229	0.0250036	down
CYP3A43	-2.81865	0.00331591	down
SCP2	-2.79344	0.000221683	down
SERPINF1	-2.79315	0.000281525	down
CYP2C9	-2.76768	0.00807398	down
C2	-2.75404	0.000212822	down
APOM	-2.73721	0.00919923	down
SLC17A2	-2.73509	0.000100952	down
AGMO	-2.72589	0.00863399	down
MT1G	-2.72386	0.000598489	down
CFI	-2.70004	0.000566255	down
SERPINA7	-2.69473	0.00967895	down
C1R	-2.69428	0.000362504	down
EPHX2	-2.69188	0.00275867	down
PAH	-2.68779	0.0113876	down
PPARGC1A	-2.67915	0.000169485	down
CDO1	-2.67651	0.000284145	down
APOC3	-2.67594	0.00237754	down
THRSP	-2.66579	0.00101814	down
SERPINF2	-2.65131	0.00054935	down
CLU	-2.64464	0.000807546	down
GLYATL1	-2.64165	0.000170876	down
HPGD	-2.64137	0.0105126	down
FMO3	-2.63062	0.00429457	down
ANGPTL3	-2.62694	0.0204259	down
NSUN6	-2.62367	6.9994e-05	down
IGFBP1	-2.61983	5.66478e-07	down
F5	-2.61786	0.00088153	down
ACSM5	-2.61032	0.000987747	down
AMDHD1	-2.60911	8.9969e-05	down
SLCO1B3	-2.58949	0.00181873	down
HP	-2.58753	0.00225513	down
DPYS	-2.58179	0.00215891	down
TTC36	-2.57039	0.000868281	down
SULT2A1	-2.56821	0.0146524	down
IGF2	-2.56805	0.000876817	down
COLEC10	-2.56732	0.00162223	down
ADH1C	-2.5502	0.00991782	down
HAL	-2.53889	0.00334521	down
C4BPB	-2.53058	0.00046914	down
FXYD1	-2.52804	0.000458521	down
ITIH3	-2.52335	0.00207226	down
MLXIPL	-2.5102	0.000252384	down
ST6GAL1	-2.50121	0.000869206	down
HPR	-2.49819	0.00325694	down
CPN1	-2.49677	0.000209489	down
INSIG1	-2.49423	0.000828888	down
SDS	-2.49171	7.66684e-05	down
PRG4	-2.48334	0.00934486	down
PFKFB1	-2.47899	0.000142292	down
CES1	-2.47691	0.00935376	down
ABCB11	-2.47612	0.000290549	down
SLC22A10	-2.4736	9.47422e-07	down
MSMO1	-2.47047	0.000200188	down
AKR1C4	-2.45847	0.0332377	down
ETNK2	-2.45046	0.00114493	down
NR1I3	-2.44757	0.0010461	down
FGL1	-2.44171	0.0182169	down
ALDH1L1	-2.43668	0.000245136	down
MT1X	-2.43486	0.000334093	down
ABAT	-2.43331	0.000280757	down
FETUB	-2.4311	0.0154638	down
CPS1	-2.4253	0.0207493	down
DUSP10	-2.42469	0.00123059	down
HBB	-2.41124	0.000201863	down
SORD	-2.40667	0.0150165	down
APOE	-2.4061	0.000332848	down
SLC39A14	-2.40236	0.00112791	down
ARG1	-2.39791	0.0164968	down
BCHE	-2.38457	0.00281924	down
MT1M	-2.38018	0.000247812	down
APCS	-2.37328	0.00623495	down
SLC1A2	-2.37168	0.000213689	down
BHMT2	-2.36206	0.00261582	down
ACOX1	-2.35631	0.00172309	down
SERPINA10	-2.35617	0.00247714	down
ACSM3	-2.34857	0.000441089	down
HGD	-2.34756	0.0231721	down
ADRA1A	-2.33973	0.000355007	down
ACAT1	-2.33924	0.00040193	down
MMUT	-2.33787	0.00154201	down
CYP8B1	-2.33113	0.000425636	down
ENPP1	-2.33029	0.00733818	down
APOA2	-2.32367	0.0124866	down
LECT2	-2.31119	0.0187321	down
BAAT	-2.30097	0.0161286	down
MASP2	-2.29432	0.000357663	down
CCL16	-2.28701	0.00141886	down
SC5D	-2.28087	2.85789e-05	down
LIPC	-2.27911	0.0010436	down
CYP27A1	-2.27492	0.000731683	down
ABCA8	-2.26715	0.00784243	down
MLIP	-2.26409	0.00443371	down
KHK	-2.26283	9.92734e-05	down
SDC4	-2.25579	0.000138584	down
ACOX2	-2.25419	0.00345719	down
HAAO	-2.25263	0.000495455	down
CYP2J2	-2.24773	0.00119036	down
RARRES2	-2.24417	0.00100491	down
APOB	-2.24353	0.0132152	down
ASS1	-2.2411	0.00234354	down
PBLD	-2.2326	0.00146504	down
HPD	-2.2265	0.0146516	down
CD5L	-2.22186	0.002063	down
FBP1	-2.21968	0.0114332	down
TTPA	-2.21705	0.00276912	down
AGXT2	-2.21608	0.00260155	down
A1CF	-2.19484	0.0036781	down
PROX1	-2.19423	0.00155666	down
CYP2C19	-2.19261	0.0116103	down
ACSL1	-2.19141	0.000521117	down
APOA5	-2.18914	0.0175487	down
CYP4F3	-2.18083	6.88688e-05	down
EHHADH	-2.17411	0.0285757	down
PSAT1	-2.17082	0.00158415	down
EPHX1	-2.16518	0.00490652	down
PCSK6	-2.15227	0.000637027	down
APOC1	-2.149	0.0225945	down
F13B	-2.14885	0.00224209	down
FYB2	-2.14678	0.00571862	down
CAT	-2.14652	0.00288129	down
SLC6A1	-2.14533	0.000342749	down
ACOT12	-2.13007	0.00771171	down
DDT	-2.12058	0.00146619	down
F12	-2.11709	0.000158962	down
NADK2	-2.11225	0.00865112	down
DHCR24	-2.10619	0.000314588	down
LEAP2	-2.10503	0.00876841	down
GBA3	-2.09554	0.000721493	down
SERPINA4	-2.09553	0.00152622	down
PHYH	-2.09182	7.02133e-05	down
SLC1A1	-2.07922	6.61456e-07	down
TDO2	-2.07747	0.0337858	down
HLF	-2.05748	0.00133036	down
MTTP	-2.05636	0.0373804	down
CYP2D7	-2.05448	0.00750678	down
RDH16	-2.04787	0.000236307	down
HAO1	-2.04748	0.00419143	down
RGN	-2.04573	0.00119756	down
NDRG2	-2.04402	0.00227308	down
RBP4	-2.04147	0.00805893	down
PIPOX	-2.0307	0.0112293	down
MTARC2	-2.02648	0.000204157	down
ADGRG7	-2.01081	0.00944663	down
SLC30A10	-2.00667	0.0127134	down
INHBC	-2.00615	0.000799438	down
GBP7	-2.00046	0.00212536	down
NR5A2	-1.99166	0.000147261	down
HMGCS1	-1.98314	0.0211806	down
CMBL	-1.98252	0.0131582	down
TMEM176B	-1.98113	0.00453535	down
GCKR	-1.96859	0.000537935	down
N4BP2L1	-1.96264	0.00200519	down
GPAM	-1.95988	0.0133538	down
ABCA6	-1.95185	0.00778978	down
LDLR	-1.94807	0.00146588	down
PXMP2	-1.9266	0.00160558	down
AR	-1.92048	0.00202821	down
CYB5A	-1.91735	0.016789	down
CYP2C18	-1.91211	0.0025606	down
TMEM220	-1.91133	0.000436146	down
DHODH	-1.90831	0.000172767	down
SLC6A12	-1.90623	0.000440309	down
XDH	-1.90349	0.000212216	down
EIF1AY	-1.90184	0.0369246	down
CYP4A22	-1.89587	0.00778695	down
CYP2E1	-1.89537	0.0428177	down
DAO	-1.89482	0.00968723	down
LBP	-1.88872	0.022429	down
AGT	-1.88816	0.000763721	down
DHTKD1	-1.88423	0.00214922	down
BCKDHB	-1.88286	0.00386389	down
HPN	-1.8804	0.00410349	down
GNAO1	-1.87505	0.0143336	down
AASS	-1.8729	0.00208999	down
SORL1	-1.87049	0.000956777	down
CRP	-1.86843	0.0255349	down
ABCB4	-1.86805	0.0305887	down
ETFDH	-1.86753	0.00539368	down
CNDP1	-1.86662	0.0070095	down
TRIB1	-1.85856	0.00135214	down
DCXR	-1.85125	0.0022655	down
MBL2	-1.85029	0.00302704	down
MASP1	-1.84223	0.000290438	down
GRHPR	-1.83859	0.0022637	down
LY6E	-1.83234	0.000354829	down
ACMSD	-1.83075	0.00896328	down
ACAT2	-1.82127	0.00211367	down
C1RL	-1.81356	0.000492996	down
C11orf54	-1.81241	0.0116438	down
MTHFD1	-1.81111	0.0021548	down
SLC16A2	-1.8056	0.00080634	down
ERLIN1	-1.80441	0.00237717	down
PROZ	-1.79999	0.0145593	down
ABCC6	-1.79835	0.000675404	down
FTCD	-1.79696	0.000507444	down
DDX3Y	-1.79508	0.0303114	down
ADHFE1	-1.793	0.00525395	down
PNPLA3	-1.79129	6.04127e-06	down
AIG1	-1.78975	0.000115077	down
POR	-1.7884	0.00119438	down
P4HA1	-1.78768	0.00832831	down
SLC46A3	-1.78733	0.00362818	down
SLC22A25	-1.78208	0.00416916	down
CD14	-1.78026	0.000159131	down
GGCX	-1.77644	0.0017735	down
PPP1R1A	-1.77539	0.000135728	down
PCYOX1	-1.77085	0.000348224	down
LPIN2	-1.77065	3.46122e-05	down
BCO2	-1.76457	0.000247712	down
CDHR5	-1.75997	4.98588e-05	down
TP53INP1	-1.75518	0.00257499	down
ID2	-1.74643	0.00101791	down
HMGCL	-1.74546	0.000580176	down
UPB1	-1.74356	0.00368747	down
PROC	-1.74345	6.06118e-05	down
COBLL1	-1.73414	0.000496759	down
MYOM1	-1.73406	0.00531358	down
MT1A	-1.7338	0.0012094	down
NNMT	-1.73081	0.000876911	down
PECR	-1.73001	0.00931049	down
FRRS1	-1.72844	0.0046659	down
FGG	-1.72613	0.0206873	down
PLPP3	-1.72494	3.64197e-05	down
SLC27A5	-1.72471	0.000239812	down
PC	-1.72179	0.000409163	down
HEPN1	-1.72164	0.00416106	down
SLC22A3	-1.71545	0.000263591	down
PZP	-1.7145	0.00377941	down
SLC22A7	-1.71205	0.0102568	down
SLC35D1	-1.70805	0.00659328	down
VKORC1	-1.70579	0.0186264	down
IGFBP2	-1.70509	0.000320046	down
ALB	-1.70502	0.0313487	down
DHCR7	-1.70497	0.00266584	down
MFSD2A	-1.70406	0.0173388	down
RANBP3L	-1.70072	0.0225886	down
PLA1A	-1.70036	9.96238e-05	down
FAXDC2	-1.69921	0.00144927	down
ALDH8A1	-1.6978	0.00142827	down
EFNA1	-1.69014	0.00328251	down
MT1B	-1.68915	0.00499453	down
GSTT1	-1.68704	0.0116205	down
ACAA1	-1.68689	0.000456468	down
ACADM	-1.68196	0.00198125	down
PGRMC1	-1.68101	0.00118421	down
PCK2	-1.68051	0.00196326	down
AADAT	-1.67725	0.00120638	down
OTC	-1.67715	0.0407174	down
SLC25A15	-1.6749	0.00687174	down
ADGRA3	-1.6649	0.000716232	down
VNN3P	-1.66454	0.00178499	down
REEP6	-1.66308	0.00401492	down
ECH1	-1.66056	0.00156492	down
WDR72	-1.66018	0.0388448	down
UGP2	-1.65756	0.00171875	down
DNASE1L3	-1.65603	0.000708288	down
NAMPT	-1.65424	0.0229588	down
ABCG5	-1.65125	0.0201892	down
PXDC1	-1.65046	5.68729e-05	down
RNF152	-1.64938	0.00198276	down
HIBADH	-1.64885	0.00480911	down
PGLYRP2	-1.64349	0.000168686	down
SHMT1	-1.63934	0.00285083	down
ECHDC2	-1.63677	0.000461381	down
ALDH4A1	-1.63301	0.000782742	down
PEMT	-1.62886	0.000134024	down
TNFSF10	-1.62842	0.0190839	down
TMOD1	-1.62718	0.00153774	down
OGDHL	-1.61773	0.00353237	down
LRRC28	-1.61735	0.0111783	down
SCARB1	-1.61567	0.00177621	down
DPP4	-1.61462	0.00306634	down
VNN1	-1.61226	0.0261573	down
LRG1	-1.61217	0.0134064	down
SLC47A1	-1.61188	0.0154145	down
SERPINA3	-1.61038	0.00557599	down
ALDH7A1	-1.60949	0.000102295	down
GNE	-1.60745	8.13802e-05	down
CGNL1	-1.60078	0.000963841	down
ACOT13	-1.59802	0.00352146	down
QDPR	-1.59365	0.000487811	down
ACACB	-1.5933	0.00115612	down
GPT2	-1.59023	0.00873426	down
ECI2	-1.58911	0.0180848	down
FMO4	-1.5857	0.00537203	down
SMIM19	-1.57399	0.00237128	down
CYP39A1	-1.57286	0.0104049	down
FGGY	-1.56889	0.00469117	down
SLC19A3	-1.56861	2.23076e-05	down
ELOVL2-AS1	-1.56719	0.0422227	down
FGA	-1.56656	0.025497	down
PTPN3	-1.56602	0.000336414	down
TCEA3	-1.56458	0.00707771	down
MT1DP	-1.56425	0.000432743	down
GLS2	-1.56398	0.00461449	down
CDC37L1	-1.56132	0.00216893	down
LHPP	-1.55672	0.00399509	down
SLC19A2	-1.55558	0.001572	down
SRD5A2	-1.55209	0.00843389	down
SMIM14	-1.54881	0.000905913	down
AVPR1A	-1.54596	0.002871	down
CPED1	-1.54347	0.000994048	down
ETS2	-1.53976	0.00231719	down
RCL1	-1.53904	0.000829842	down
SCD	-1.53826	0.00349186	down
ABCG8	-1.53313	0.00827341	down
SLC41A2	-1.52594	0.00216229	down
MYO1B	-1.52507	0.000109651	down
ABHD2	-1.52424	0.00148922	down
PAIP2B	-1.52145	0.000334432	down
TTC38	-1.52133	0.00503892	down
IL1RN	-1.51865	0.00992032	down
DNAJB9	-1.51842	0.00153171	down
RNF125	-1.51634	3.49539e-05	down
ERRFI1	-1.51552	0.0013514	down
MAN1A1	-1.51394	0.00748337	down
ASGR2	-1.50963	0.00177191	down
MAOB	-1.50779	0.000537712	down
SYBU	-1.50722	0.00657063	down
BBOX1	-1.5061	0.022659	down
BDH1	-1.50443	0.00287661	down
CA2	-1.50401	0.00665715	down
F10	-1.50233	0.0170595	down
ERG28	-1.50002	0.0035249	down
SLC25A13	-1.49825	0.00513813	down
CPN2	-1.49781	0.0115419	down
SHBG	-1.49619	0.000729379	down
ABHD6	-1.49445	0.00136203	down
CHAD	-1.49434	0.000557941	down
ANPEP	-1.492	0.000715012	down
PGM1	-1.49164	0.00337837	down
TMPRSS2	-1.4888	0.00109573	down
LPCAT3	-1.48378	0.00479506	down
CES2	-1.48128	0.0166005	down
ORMDL3	-1.48094	0.000660228	down
SLC25A47	-1.48081	0.00487992	down
ALAD	-1.48058	0.00271008	down
ADI1	-1.48009	0.00668487	down
SELENBP1	-1.48005	0.00166864	down
PPP2R1B	-1.47723	0.00983409	down
NPC1L1	-1.47698	0.000625451	down
GAS2	-1.47681	0.00491097	down
HGFAC	-1.47431	4.48234e-05	down
KLF12	-1.47387	0.00149032	down
IGFBP3	-1.46642	0.00694759	down
EPB41L5	-1.46436	0.00181587	down
RETSAT	-1.46436	0.00701822	down
PCCA	-1.46245	0.000128634	down
ALDH5A1	-1.46019	0.00424804	down
PDK2	-1.45887	0.0113852	down
TECR	-1.4579	0.0112317	down
ASGR1	-1.45702	0.000496944	down
TMEM254	-1.45475	0.00171597	down
BNIP3	-1.45268	0.00420385	down
TMEM205	-1.45098	0.00677917	down
HAGH	-1.45043	0.00269652	down
ELFN1	-1.44893	0.00075486	down
ARSL	-1.44636	0.0418405	down
HABP2	-1.44425	0.00546894	down
PANK1	-1.44138	0.00105797	down
KMO	-1.44051	0.00997332	down
SUCLG2	-1.43827	0.00170011	down
FAH	-1.43822	0.0136994	down
ENTPD5	-1.4379	0.0124106	down
MT1E	-1.4349	0.00204859	down
CYP4V2	-1.4337	0.00992995	down
TTC39C	-1.43306	0.00739041	down
SERINC5	-1.43187	0.00527407	down
STARD4	-1.43145	0.00469521	down
RND1	-1.43125	2.95136e-05	down
GPHN	-1.43069	0.000316879	down
CHN2	-1.42985	0.00246943	down
SLC5A6	-1.4251	0.00258311	down
METTL7A	-1.42209	0.0170284	down
EMP2	-1.42077	0.00603085	down
HJV	-1.42015	0.00224483	down
C8G	-1.41955	0.00767268	down
ACSS3	-1.41935	0.00659351	down
DBH	-1.41661	0.00114068	down
SNX29P2	-1.41621	0.000775578	down
DIO1	-1.41547	0.00838126	down
YPEL2	-1.41389	0.00504444	down
MT1L	-1.41059	0.00278876	down
PPARA	-1.40658	0.034111	down
GOT1	-1.40629	0.00701402	down
CERS2	-1.40446	0.00121449	down
TUBE1	-1.40282	0.00105328	down
CADM1	-1.40107	0.00398472	down
ACADL	-1.39858	0.00634895	down
XYLB	-1.39519	0.00549949	down
IVD	-1.39476	0.00216839	down
TIMD4	-1.39254	0.0173631	down
GADD45G	-1.39078	0.000284403	down
GADD45B	-1.38939	0.00125824	down
SLC9B2	-1.38887	0.00040225	down
SMOC1	-1.38762	0.00334704	down
GBE1	-1.38499	0.00553332	down
IQGAP2	-1.38403	0.000948279	down
TXLNGY	-1.37612	0.0243278	down
RBP5	-1.37109	0.0177954	down
SLC28A1	-1.37028	0.00504075	down
SARDH	-1.36988	0.000975942	down
CETP	-1.36303	0.0123352	down
BLNK	-1.36107	0.000651977	down
SPATA6L	-1.36106	0.000410343	down
CLEC4M	-1.361	0.000612217	down
TFPI	-1.36074	0.000665941	down
AKR1C8	-1.3595	0.0188858	down
TENM1	-1.35838	0.000293102	down
MGST2	-1.35727	0.0235645	down
SOD1	-1.35492	0.00517659	down
PIK3C2G	-1.35309	0.00312628	down
KLHDC2	-1.35264	0.0191568	down
CYP4F11	-1.35243	0.0171608	down
MPC1	-1.35108	0.00573208	down
PCBD1	-1.34936	0.00458226	down
SFXN2	-1.34869	0.00250388	down
DCAF11	-1.34685	0.00356689	down
MOGAT2	-1.34668	0.0153187	down
FGB	-1.34503	0.0165843	down
CLDN12	-1.34348	4.20829e-05	down
SLC23A2	-1.33877	0.0200314	down
ASL	-1.33432	0.000642839	down
CNGA1	-1.3339	0.0364927	down
KAT2B	-1.33351	0.00012934	down
FASN	-1.3319	0.010231	down
KLF11	-1.33144	0.00349065	down
BPHL	-1.32869	0.0248468	down
CES3	-1.32839	0.00018474	down
TMBIM6	-1.32745	0.00176378	down
HSD17B2	-1.32597	0.00305436	down
ZFP36	-1.32584	0.0175172	down
MIA2	-1.3229	0.00341774	down
OAF	-1.3201	0.000222491	down
GPR146	-1.31872	3.82562e-05	down
FURIN	-1.31753	0.000745281	down
SLC16A1	-1.31728	0.0057278	down
GRB14	-1.31711	0.0179101	down
DUSP16	-1.31659	2.70427e-05	down
GLDC	-1.31651	0.00523351	down
PROS1	-1.31173	0.0170188	down
TIPARP	-1.31163	0.0208332	down
IGFBP4	-1.31012	0.00314312	down
CFL2	-1.30829	0.00171453	down
RORA	-1.30797	0.000183964	down
ABCC9	-1.30374	0.0118333	down
TST	-1.30108	0.0459243	down
NNT	-1.29996	0.00788903	down
RORC	-1.29424	0.00415336	down
IRF6	-1.29321	5.20885e-05	down
SEPSECS	-1.29073	0.0221317	down
IL6R	-1.2886	0.000202648	down
HIBCH	-1.28787	0.00415757	down
ADAMTSL3	-1.28775	0.000193469	down
TMEM45A	-1.28604	0.0248967	down
CCL5	-1.27731	0.0112994	down
DHRS3	-1.27699	0.00169436	down
RAPH1	-1.27427	0.0195982	down
EGFR	-1.27338	0.00113117	down
F7	-1.27313	0.00130617	down
SLC37A4	-1.27199	0.00246496	down
GCDH	-1.2713	0.00592173	down
SDHD	-1.2705	0.00637841	down
TRAM2	-1.27049	0.000151761	down
SLC17A4	-1.27019	0.0374866	down
DECR1	-1.26909	0.00767603	down
ENO3	-1.26671	0.0193134	down
IDH2	-1.2665	0.000249483	down
LONP2	-1.26368	0.00444636	down
GPLD1	-1.26272	0.0360452	down
SEC14L2	-1.26152	0.00951033	down
SLC22A9	-1.26107	0.0177437	down
SLC39A5	-1.2588	0.00287783	down
SNORD94	-1.25729	0.000590186	down
GPC6	-1.25607	0.00206558	down
TM6SF2	-1.25376	0.0353353	down
ACAA2	-1.24994	0.000654896	down
PER3	-1.24899	0.0152187	down
OXER1	-1.24797	0.0439004	down
SYT7	-1.24681	0.0194182	down
CROT	-1.24671	0.0214989	down
ALDOC	-1.24458	0.0015528	down
UAP1	-1.24451	0.00110461	down
RMND5A	-1.24311	0.00274699	down
SORBS2	-1.24303	0.00451758	down
STARD5	-1.24223	0.00969406	down
SIK2	-1.24134	0.00738691	down
ZKSCAN1	-1.23977	0.0102839	down
SOCS2	-1.23649	0.00108718	down
ZG16	-1.23547	0.0014638	down
AGTR1	-1.23332	0.0207306	down
ARHGEF26	-1.23271	0.00114927	down
GGH	-1.23177	0.0175974	down
SNORA14A	-1.2282	0.0016872	down
STEAP3	-1.2264	0.00367976	down
ERBB3	-1.22244	0.0190186	down
GCAT	-1.21714	0.00705859	down
GAMT	-1.21252	0.00253371	down
TENT5C	-1.21225	0.00366455	down
MMAB	-1.20785	0.000349853	down
CPEB3	-1.20647	0.000359561	down
LGR4	-1.20577	0.00406333	down
AADAC	-1.20441	0.00905698	down
RN7SL737P	-1.19684	0.00844807	down
MIA3	-1.19656	0.00311744	down
ZRANB1	-1.1959	0.0174821	down
CEBPD	-1.19361	0.000300104	down
SDC2	-1.19273	0.00465816	down
ADORA2A-AS1	-1.18889	0.000348644	down
SMPD1	-1.18885	0.00232701	down
IFT20	-1.18792	0.0171054	down
PTP4A1	-1.18788	0.00368423	down
DNAJC19	-1.18782	0.00559549	down
PRXL2A	-1.18622	0.00264536	down
ASPG	-1.18587	0.00307379	down
CTSO	-1.18076	0.00373253	down
NFIA	-1.1788	0.00441677	down
CYP4F12	-1.17644	0.00994992	down
CRYL1	-1.17458	0.00401646	down
LIPG	-1.17361	0.0063607	down
ECHS1	-1.17346	0.01031	down
THPO	-1.17288	0.00675437	down
SLC13A3	-1.17256	0.00613059	down
CMTM8	-1.17251	0.00598869	down
GCH1	-1.17218	0.00746424	down
GJB1	-1.16705	0.0309584	down
YIF1A	-1.15923	0.0322172	down
LARP1B	-1.15344	0.000474734	down
NR4A2	-1.15329	0.0383171	down
PIK3R1	-1.15296	0.0307887	down
RALGPS2	-1.15268	0.00379856	down
PHGDH	-1.15264	0.00102251	down
SLC30A1	-1.15231	0.00524749	down
SIRT5	-1.15187	0.0062937	down
LPIN1	-1.15115	0.00410263	down
SH3BGRL2	-1.14741	0.0162124	down
PIGV	-1.14711	0.00209749	down
LRIG1	-1.14639	3.88209e-05	down
TOR1AIP2	-1.1462	0.0026026	down
EBP	-1.14406	0.0468139	down
SAT2	-1.14361	0.0133114	down
SOX5	-1.14356	0.00240131	down
CLDN1	-1.14347	0.00201137	down
SNTB1	-1.14283	0.000425133	down
SRSF5	-1.14256	0.0185673	down
CNKSR3	-1.14242	0.0213138	down
CTSF	-1.14076	0.00256894	down
IL1RAP	-1.13974	0.00482196	down
CIDEB	-1.13922	0.00239817	down
CD81	-1.13845	0.000765638	down
MRPL46	-1.13749	0.00203368	down
CXADR	-1.13395	0.00133512	down
PDLIM5	-1.1334	0.000750039	down
ABLIM3	-1.13318	0.00709877	down
ACSL5	-1.13315	0.00734487	down
LRP6	-1.13249	0.0158132	down
MTSS1	-1.13143	0.0143661	down
MCEE	-1.1313	0.0037072	down
ARL6IP1	-1.13122	0.0155049	down
PDIA5	-1.13097	0.0036433	down
GSTK1	-1.13078	0.00268305	down
COX6C	-1.13059	0.0458148	down
NECAB2	-1.12955	0.0148211	down
LINC00174	-1.12937	0.0101862	down
GLT1D1	-1.12822	0.000455668	down
KCNT2	-1.12619	0.00127377	down
CYP1A1	-1.12592	0.0261775	down
MT1P3	-1.12442	0.0114206	down
JCHAIN	-1.12344	0.0295012	down
PTMS	-1.12303	0.000412019	down
FAM20A	-1.1221	0.00673397	down
CHP1	-1.12191	0.00373863	down
MMADHC	-1.11832	0.00271659	down
HSD17B4	-1.11751	0.0230447	down
CLYBL	-1.11385	0.0037834	down
NDUFS1	-1.11282	0.00333956	down
RAPGEF4	-1.11194	0.00118066	down
TMEM25	-1.11098	7.13386e-05	down
SLC25A18	-1.11015	0.00142661	down
NR0B2	-1.10927	0.00112319	down
TLE1	-1.10871	0.00149948	down
ACSS2	-1.1081	0.00225392	down
MBNL3	-1.10793	0.0171709	down
MTARC1	-1.1071	0.00687519	down
VEGFA	-1.10702	0.00230414	down
PCCB	-1.10548	0.0203803	down
SALL1	-1.10342	0.00119564	down
SLC43A1	-1.10001	0.0434707	down
MSRB1	-1.09983	0.0157947	down
VXN	-1.09795	0.00967997	down
GCGR	-1.09749	0.00242087	down
HOOK1	-1.09245	0.00144242	down
COX7B	-1.09183	0.0464217	down
KLRC4-KLRK1	-1.09104	0.0195115	down
RND3	-1.08878	0.00401933	down
KDM8	-1.08636	0.00477974	down
AGL	-1.08563	0.013128	down
PEX19	-1.08497	0.0112981	down
ITPR2	-1.08104	0.0317152	down
ZNF814	-1.08046	0.0490986	down
PPFIBP2	-1.07955	0.0159815	down
SIK3	-1.07855	0.00243216	down
HS3ST3B1	-1.07579	0.0001111	down
ARRDC3	-1.07504	0.0202755	down
SCARNA17	-1.07394	0.0159919	down
SEC24B	-1.0721	0.00318561	down
EEIG1	-1.07188	0.00904077	down
ACO1	-1.06762	0.0159635	down
PSMA2	-1.06615	0.0371913	down
KCND3	-1.06609	0.00305766	down
MPDU1	-1.06577	0.0160638	down
MT1HL1	-1.06341	0.00482544	down
PRKAB2	-1.06336	0.0373242	down
QPRT	-1.05998	0.0193186	down
NDUFAB1	-1.05637	0.0341262	down
H6PD	-1.05611	0.000796722	down
ENPEP	-1.05509	0.00930686	down
LINC01558	-1.05357	0.0259115	down
CLPX	-1.05337	0.00283819	down
ANGPTL1	-1.05224	0.000964922	down
SLC25A44	-1.05219	0.00726444	down
GRAMD1C	-1.05138	0.0164156	down
TM7SF2	-1.0492	0.00319418	down
PEBP1	-1.04906	0.000498874	down
CRHBP	-1.04655	0.00380565	down
ANKRD46	-1.0464	0.00138967	down
FCN3	-1.04606	0.00121147	down
PLAAT3	-1.04599	0.00817273	down
NFATC2	-1.04593	0.00304994	down
DBI	-1.04384	0.00356123	down
RDH10	-1.04382	0.000586692	down
RXRA	-1.04242	0.000832111	down
GCLC	-1.04174	0.00728099	down
SUOX	-1.03956	0.0174099	down
ELL2	-1.03824	0.00490429	down
HAX1	-1.03792	0.0105988	down
ARHGEF10L	-1.0367	0.00228993	down
ECM1	-1.03595	0.00974148	down
NRBP2	-1.03522	0.00177512	down
SREBF2	-1.03492	0.00434452	down
SDHA	-1.03172	0.00262773	down
PLS3	-1.02809	0.0276272	down
FAAH2	-1.02703	0.00512698	down
SYVN1	-1.02661	0.00148485	down
INSR	-1.02571	0.0177255	down
SEMA4G	-1.02495	0.0372143	down
UROC1	-1.02167	0.00350597	down
PID1	-1.02074	0.0075119	down
SERINC3	-1.02067	0.00545768	down
TM4SF4	-1.01788	0.0479527	down
ALDH1B1	-1.01751	0.0257771	down
HSDL2	-1.01667	0.00653715	down
ZCCHC14	-1.01515	0.012075	down
THRB	-1.01449	0.00260764	down
SLPI	-1.01307	0.00134489	down
NRIP1	-1.01295	0.00612108	down
PLPP6	-1.01277	0.000931389	down
MCCC2	-1.01252	0.00967598	down
STAT3	-1.01199	0.0016613	down
DHRS1	-1.01112	0.00203363	down
DNAJC12	-1.01111	0.00806314	down
HINT2	-1.00868	0.00108493	down
CRAT	-1.00855	0.0200803	down
VIPR1	-1.00786	0.0426736	down
HSD17B8	-1.00778	0.0098403	down
ACKR2	-1.00281	0.000136456	down
SLED1	-1.00176	0.0226566	down
TPST1	-1.00146	0.00579311	down
ZBTB21	-0.99874	0.00992977	down
MPC2	-0.998563	0.009777	down
MYRIP	-0.997173	0.00261	down
CPEB2	-0.995953	0.00887741	down
GOLT1A	-0.995867	0.00090263	down
HNF4A	-0.993637	0.0324034	down
ELP2	-0.993547	0.00805564	down
TMEM131L	-0.99342	0.010858	down
EXPH5	-0.993187	0.00715171	down
ACADS	-0.993147	0.000416472	down
GUSB	-0.992087	0.00602988	down
HADH	-0.991153	0.0171504	down
GAREM1	-0.991037	0.00143948	down
CHPT1	-0.990293	0.0057439	down
SFXN5	-0.9895	0.00333261	down
MPDZ	-0.98897	0.0240138	down
PCTP	-0.988867	0.0179555	down
POLR1E	-0.988597	0.000764969	down
TMPRSS6	-0.988557	0.0120129	down
ATP2B2	-0.985947	0.00812074	down
SELENOI	-0.9847	0.00343598	down
GOT2	-0.979277	0.0251788	down
PRODH2	-0.978683	0.0303641	down
PRKAG2	-0.978583	0.00301521	down
CYP2D6	-0.97856	0.00560741	down
SHFL	-0.976167	0.0378638	down
PCOLCE2	-0.976143	0.0213232	down
SUGCT	-0.975623	0.0105195	down
TSPAN6	-0.97458	0.00163381	down
RHPN2	-0.96951	0.00258733	down
ZDBF2	-0.96924	0.0475185	down
USF3	-0.968733	0.00103191	down
HLA-DPA1	-0.967937	0.00104294	down
FAM20C	-0.9675	0.00282814	down
N4BP2	-0.966977	0.00149096	down
ST3GAL6	-0.965923	0.00312805	down
SEC11C	-0.96519	0.0366345	down
MTMR4	-0.964657	0.0484639	down
LRP1	-0.963007	0.0194038	down
CHRNA4	-0.962927	0.0035194	down
MCCC1	-0.96216	0.0124137	down
PHF8	-0.961017	0.0422309	down
GPX4	-0.96002	0.0318173	down
CES1P1	-0.958817	0.000509246	down
LMAN1	-0.95833	0.019081	down
EXT1	-0.95674	0.00914278	down
VWA8	-0.956313	0.0145979	down
KLHDC10	-0.955843	0.0380978	down
ERN1	-0.955333	0.000339671	down
ATOSA	-0.955217	0.0497976	down
SMARCA1	-0.954743	0.0473394	down
GLYCTK	-0.953667	0.0415212	down
CD74	-0.950127	0.0116689	down
SLC25A16	-0.949393	0.0158477	down
SARAF	-0.949293	0.00300505	down
SERINC1	-0.94885	0.00176704	down
TMCO6	-0.948797	0.0323944	down
SPRYD4	-0.948373	0.00543519	down
PCYT2	-0.948277	0.00157441	down
FBXO7	-0.947723	0.0106297	down
PPP1R15B	-0.94632	0.00828308	down
TMEM97	-0.94613	0.00373379	down
UBB	-0.945533	0.00689569	down
MLYCD	-0.944577	0.00383936	down
KDELR2	-0.94435	0.0364789	down
HEPACAM	-0.943953	0.00419356	down
APMAP	-0.943003	0.00942248	down
ACSF2	-0.942663	0.0109728	down
SHANK2	-0.942437	0.0119243	down
ELOVL2	-0.94187	0.0341687	down
SERPINA1	-0.941157	0.00752949	down
ALDH6A1	-0.94016	0.0120598	down
ELOVL5	-0.938193	0.00726656	down
ACBD5	-0.937453	0.0334138	down
BCKDHA	-0.937037	0.0046706	down
LMBRD1	-0.935087	0.00659359	down
CDC14B	-0.934873	0.0180739	down
SLC25A4	-0.93399	0.000750521	down
WBP2	-0.933627	0.00157702	down
SMPDL3A	-0.933237	0.0376064	down
TSPAN12	-0.933227	0.00852318	down
TUT7	-0.93299	0.000804488	down
RAD54L2	-0.931817	0.0175068	down
ACAD8	-0.93076	0.00182851	down
CLEC1B	-0.930157	0.000791556	down
FNDC5	-0.928453	0.0403826	down
CCNL1	-0.926	0.0106497	down
NDUFA2	-0.925017	0.0381188	down
ECE1	-0.922493	0.00617165	down
IL6ST	-0.9221	0.00428194	down
HDAC6	-0.92169	0.00484138	down
TTC17	-0.9214	0.0307541	down
SPCS2	-0.919627	0.0410584	down
ADRA1B	-0.918913	0.00935107	down
SEL1L	-0.91801	0.0067507	down
PAPSS2	-0.917677	0.00141313	down
ANKH	-0.916287	0.000959447	down
SNAPC5	-0.91575	0.0109857	down
OIT3	-0.914393	0.00111659	down
PARP9	-0.914013	0.00525368	down
PHKA2	-0.91268	0.00370511	down
PLIN4	-0.909077	0.00297168	down
NFKBIA	-0.907017	0.00607636	down
ADH5	-0.90617	0.0277442	down
TKFC	-0.90553	0.0175387	down
SURF1	-0.905123	0.00254247	down
GREM2	-0.9044	0.0168713	down
CERS4	-0.9034	0.00553512	down
HIPK2	-0.90251	0.0103685	down
LAPTM4A	-0.902027	0.0139004	down
SPPL2A	-0.901647	0.032581	down
SLC9A8	-0.899907	0.0314206	down
CCDC28A	-0.89958	0.00155941	down
MSRB2	-0.899073	0.00720122	down
MDN1	-0.898997	0.00862695	down
KIAA1671	-0.89887	0.00298843	down
KLC4	-0.898503	0.00614073	down
PLXNB1	-0.89751	0.0024902	down
TGFBR3	-0.89641	0.000891068	down
SUN2	-0.896277	0.00346858	down
PDE7B	-0.893837	0.0128617	down
CSAD	-0.893673	0.0187946	down
EPB41L4B	-0.89252	0.00122069	down
TPRG1L	-0.892463	0.0356223	down
DUSP1	-0.891863	0.0467939	down
PANK3	-0.891307	0.000825364	down
ILRUN	-0.88894	0.00357293	down
C21orf91	-0.887807	0.0389643	down
CPEB4	-0.887313	0.0122666	down
SCCPDH	-0.8844	0.0306005	down
RIPK4	-0.883343	0.000797234	down
KCNJ8	-0.8819	0.0109038	down
DTX1	-0.881573	0.000851426	down
EIF4A2	-0.88094	0.0196071	down
IDO2	-0.879913	0.0200554	down
ACOT1	-0.878363	0.0363709	down
HYAL1	-0.878207	0.0101197	down
ABTB2	-0.878043	0.000917944	down
FAM162A	-0.877583	0.014937	down
HOGA1	-0.877433	0.00522623	down
UBALD1	-0.87737	0.00747129	down
DPT	-0.876657	0.0398318	down
SLCO4C1	-0.876083	0.0240453	down
NR3C2	-0.87576	0.00405501	down
SYT17	-0.875677	0.0166417	down
PRDX3	-0.874053	0.0038909	down
MAGI1	-0.87359	0.00182262	down
CYFIP2	-0.873567	0.00551953	down
WWP1	-0.873247	0.00433531	down
ZFAND2A	-0.873083	0.00500404	down
KCNJ3	-0.871937	0.0291813	down
EPAS1	-0.86794	0.00364908	down
THNSL2	-0.867833	0.0310057	down
NRG1	-0.86774	0.0117849	down
LYVE1	-0.867023	0.00463572	down
MSRA	-0.86642	0.0461641	down
NFX1	-0.864897	0.02071	down
BAG1	-0.863	0.0466614	down
SPTBN2	-0.862587	0.0107835	down
EIF4EBP2	-0.861513	0.0211597	down
PHAF1	-0.859357	0.0462694	down
SLC6A16	-0.859067	0.00588941	down
AGPAT2	-0.858803	0.019672	down
AFMID	-0.858557	0.0327899	down
PLEKHA7	-0.85728	0.00116905	down
PDXDC1	-0.856323	0.00223384	down
FHIP1B	-0.855933	0.0141367	down
LYRM1	-0.854627	0.0157668	down
CISH	-0.85259	0.00929135	down
CYP26A1	-0.85202	0.00206516	down
NDUFA10	-0.85193	0.0234513	down
EI24	-0.85105	0.0267791	down
ASCL1	-0.84989	0.00798424	down
SREBF1	-0.849243	0.00139942	down
GRHL1	-0.848107	0.00279967	down
ZFAND5	-0.84769	0.0201851	down
DST	-0.846003	0.00113501	down
TSHR	-0.844387	0.00598541	down
NMRK1	-0.842763	0.0132742	down
SECISBP2	-0.842593	0.00053591	down
ISOC1	-0.8425	0.023545	down
ATG2B	-0.842157	0.000974684	down
LMAN2	-0.841627	0.00635233	down
ZBTB20	-0.841317	0.0200898	down
ACOT2	-0.840627	0.0440594	down
LRP5	-0.840367	0.0056311	down
ZFAND1	-0.83874	0.0142343	down
PLA2G12B	-0.838613	0.00457652	down
NIPSNAP1	-0.838013	0.0166406	down
HBD	-0.836723	0.000990303	down
NDUFA1	-0.836637	0.0389255	down
COX17	-0.835607	0.00213452	down
MYLK	-0.83551	0.0144408	down
DERL1	-0.835093	0.00560594	down
RETREG1	-0.83501	0.0017246	down
GPT	-0.833497	0.0189778	down
SEC62	-0.832867	0.00637744	down
MFN2	-0.83114	0.00501718	down
UQCRQ	-0.830963	0.022039	down
XBP1	-0.83072	0.0174812	down
C1orf115	-0.8303	0.0223834	down
CD46	-0.829363	0.00172353	down
RBL2	-0.829163	0.00125311	down
TMEM245	-0.828273	0.0307262	down
ERMARD	-0.828213	0.0177661	down
ACYP2	-0.827453	0.00549943	down
MBIP	-0.827243	0.0116062	down
CPT2	-0.826023	0.0290403	down
MMAA	-0.825263	0.00632713	down
NINJ1	-0.82451	0.0305431	down
PDIA4	-0.823463	0.00701748	down
RAD52	-0.823173	0.000604929	down
NDUFV2	-0.823123	0.0275417	down
SNORA60	-0.822983	0.0193715	down
PALM2AKAP2	-0.821443	0.0108646	down
MIR570HG	-0.821293	0.0182849	down
KDSR	-0.821127	0.00399397	down
ARID4A	-0.82111	0.0221194	down
TOM1L1	-0.8211	0.0240415	down
TIMP3	-0.819997	0.00456271	down
PCMTD2	-0.819007	0.00464109	down
ANKRD28	-0.818827	0.00377516	down
ALDH9A1	-0.817673	0.0302604	down
PRUNE1	-0.816363	0.0452138	down
PLCG2	-0.815827	0.0066123	down
NIPAL1	-0.815807	0.0171058	down
IGFALS	-0.81521	0.0183362	down
RPS27	-0.814813	0.0185087	down
POLR3GL	-0.81401	0.000836908	down
CYB561D2	-0.81333	0.00483243	down
RCAN1	-0.81329	0.0319335	down
FOXRED1	-0.813287	0.0368682	down
NFIL3	-0.813237	0.00819515	down
PJA2	-0.81201	0.00521846	down
ADIPOR1	-0.810207	0.00505419	down
ARSD	-0.81005	0.0109181	down
ARAF	-0.80908	0.0242009	down
DHRS2	-0.808997	0.00757371	down
SLC38A2	-0.808257	0.0251946	down
FXN	-0.807973	0.0131402	down
BOK	-0.80795	0.0117951	down
HOMER2	-0.80795	0.0208861	down
DSP	-0.807903	0.00506921	down
HIVEP1	-0.806693	0.026805	down
AKAP1	-0.806583	0.0248918	down
IL11RA	-0.8062	0.0240304	down
GABARAPL1	-0.805763	0.0423064	down
MARCHF6	-0.805693	0.00197183	down
CRYZ	-0.805157	0.036047	down
MFSD9	-0.804667	0.0159171	down
NECTIN3	-0.803863	0.00675549	down
TXNIP	-0.802863	0.00719522	down
DBT	-0.802557	0.00950597	down
COBL	-0.80203	0.00375524	down
CRBN	-0.801043	0.0107718	down
MFSD14B	-0.800993	0.0334408	down
CACNB2	-0.80098	0.00414025	down
TJP2	-0.799187	0.0142256	down
CLINT1	-0.799133	0.00462266	down
AVPI1	-0.798763	0.00667973	down
DPYD	-0.79847	0.00517175	down
MRPL32	-0.798367	0.00240848	down
TAPT1	-0.798217	0.0244831	down
ACAD10	-0.79745	0.0255486	down
ELMO1	-0.796343	0.0127736	down
TSHZ2	-0.79389	0.0023413	down
MET	-0.793383	0.00850286	down
INHBE	-0.79294	0.0085825	down
AKR1A1	-0.79048	0.00777028	down
DCAF6	-0.789903	0.0259457	down
NAV2	-0.788933	0.00850551	down
IFITM3	-0.788507	0.0109243	down
FLNB	-0.787483	0.0494696	down
EBAG9	-0.786497	0.00262511	down
TPRG1	-0.785277	0.0301995	down
PTPRK	-0.7847	0.0382495	down
PIK3R4	-0.783663	0.0107065	down
FNDC4	-0.783493	0.00754744	down
TRMT11	-0.782893	0.0030393	down
TPPP2	-0.782377	0.0146084	down
TMEM53	-0.782027	0.00461441	down
GABARAP	-0.78197	0.0256175	down
SPTBN1	-0.781787	0.0145086	down
OXNAD1	-0.781183	0.0030318	down
PHLDA1	-0.780327	0.026854	down
ITCH	-0.77948	0.00387374	down
PIGP	-0.778307	0.0127156	down
EIF5	-0.77797	0.0038584	down
GREB1L	-0.777917	0.00187865	down
ABCA5	-0.77717	0.0128442	down
TSPAN9	-0.77632	0.00735027	down
GZMA	-0.775367	0.00745674	down
ECM2	-0.77532	0.00231252	down
MLPH	-0.77481	0.010583	down
SLC31A1	-0.77394	0.0302142	down
IFT46	-0.77204	0.0187356	down
GZMK	-0.76928	0.00336428	down
FERMT2	-0.76917	0.0383837	down
LSP1P4	-0.767793	0.00117691	down
NUCB1	-0.76722	0.00769536	down
ADGRG6	-0.767093	0.0487165	down
KIAA1217	-0.76609	0.00894284	down
ONECUT1	-0.765487	0.01654	down
KDM7A	-0.76548	0.00522171	down
PRLR	-0.765427	0.0129989	down
NR1I2	-0.765193	0.0259955	down
MICU1	-0.76441	0.0103213	down
ATG2A	-0.76428	0.000918243	down
PHLDB2	-0.764083	0.0316344	down
NCOA2	-0.763497	0.0136079	down
EDF1	-0.76308	0.0217837	down
NDUFA3	-0.762837	0.0066999	down
COX6A1	-0.762527	0.0122219	down
MYORG	-0.76189	0.0455356	down
APH1A	-0.761493	0.0495101	down
MTRR	-0.761477	0.00350059	down
HSPA9	-0.75894	0.0410736	down
ADIPOR2	-0.758563	0.00675192	down
SLC20A2	-0.75808	0.00965291	down
TBC1D8	-0.757197	0.00280837	down
PMPCB	-0.756777	0.041998	down
PUS10	-0.756167	0.0162816	down
REPS2	-0.75591	0.00689382	down
STAB2	-0.754793	0.0469924	down
MIR1915HG	-0.75455	0.00209636	down
IL4R	-0.754443	0.0382593	down
ADCK2	-0.754357	0.0301799	down
RHOB	-0.754267	0.00144589	down
INPP5B	-0.752973	0.0365572	down
ABCA1	-0.751903	0.0057947	down
SLC23A1	-0.75133	0.0278109	down
MMACHC	-0.75007	0.0269745	down
SLC6A13	-0.74869	0.0443008	down
WDR59	-0.748457	0.00505636	down
ANXA10	-0.74757	0.00437888	down
KRTCAP2	-0.747407	0.0367035	down
IDNK	-0.747187	0.00538699	down
STAU1	-0.746253	0.0182489	down
TMEM230	-0.746157	0.0226789	down
DSG1	-0.74562	0.0246337	down
TRANK1	-0.743487	0.0232653	down
ASPA	-0.74267	0.0457597	down
METTL14	-0.74266	0.0410128	down
MDH2	-0.74174	0.0304233	down
MAOA	-0.741387	0.0426853	down
MGMT	-0.741227	0.0247375	down
ATP9A	-0.741067	0.00325041	down
KLHL28	-0.740497	0.0222993	down
SNX9	-0.73801	0.00359913	down
PER2	-0.736713	0.00797122	down
KCTD21	-0.736463	0.00334008	down
NUGGC	-0.735277	0.0137163	down
MEGF9	-0.73166	0.0407272	down
SNORA70F	-0.731297	0.0285203	down
GABARAPL2	-0.73116	0.0349179	down
MFAP3L	-0.73074	0.0095079	down
TTLL2	-0.73066	0.0247661	down
BCL2L11	-0.72796	0.00389772	down
MAPRE2	-0.727617	0.0121056	down
GALNT2	-0.72741	0.0144381	down
TBCEL	-0.727347	0.0445229	down
SPATA13	-0.727303	0.00318499	down
OS9	-0.72701	0.00898228	down
HERPUD1	-0.726577	0.00653815	down
ATF4	-0.726203	0.00319718	down
SLC2A10	-0.72482	0.0053722	down
SCARNA7	-0.72358	0.0283958	down
IFITM2	-0.72321	0.0341309	down
IL13RA1	-0.723117	0.00751907	down
DESI1	-0.721813	0.014543	down
ZDHHC4	-0.71928	0.0482841	down
CST7	-0.718353	0.0027183	down
IGSF9	-0.718253	0.0042058	down
CLNS1A	-0.718247	0.00211068	down
ELOB	-0.71654	0.0338002	down
UBE2L6	-0.716433	0.0237199	down
ADCY9	-0.715843	0.0250721	down
ADCY1	-0.715793	0.00509542	down
TCF25	-0.71573	0.0468133	down
ST3GAL1	-0.7152	0.0181477	down
EBPL	-0.714987	0.0203837	down
FCN2	-0.714427	0.00466437	down
PLAAT4	-0.714327	0.00585495	down
RASGEF1B	-0.714003	0.0294965	down
MTSS2	-0.71368	0.016799	down
TMEM248	-0.71152	0.0322366	down
KIAA1191	-0.710527	0.0123441	down
LRRC3	-0.70971	0.00969397	down
ESRP2	-0.709427	0.00982091	down
LAP3	-0.70876	0.019381	down
OCEL1	-0.707373	0.0132373	down
MAN2A1	-0.707227	0.00336874	down
COX5B	-0.70696	0.0296848	down
KLHL24	-0.70633	0.0438095	down
TMEM86B	-0.70617	0.00315492	down
ALPL	-0.705597	0.0160807	down
PNRC1	-0.70527	0.0139705	down
WDR45	-0.70514	0.00378382	down
CHID1	-0.704653	0.0443428	down
MOCS1	-0.70412	0.00223297	down
SCARNA12	-0.702757	0.0131719	down
DENND4A	-0.702743	0.00675777	down
NKG7	-0.702393	0.00157734	down
GUK1	-0.70236	0.0152759	down
TMBIM4	-0.70217	0.00877904	down
RABL3	-0.701407	0.00663073	down
FLJ42393	-0.700457	0.0310737	down
TM9SF2	-0.700147	0.0227838	down
KCNB1	-0.69946	0.0111201	down
HADHA	-0.698743	0.00905777	down
CDH2	-0.698243	0.0219147	down
GRTP1	-0.696577	0.00892881	down
FAM209B	-0.69451	0.0208082	down
MT1JP	-0.69445	0.00143009	down
UBR2	-0.693133	0.0165484	down
JTB	-0.690227	0.0417928	down
SLC25A42	-0.690217	0.0198224	down
ALKBH7	-0.689893	0.0295822	down
IDH3B	-0.68852	0.0140295	down
PIGT	-0.68839	0.0147238	down
JMJD8	-0.687283	0.042147	down
SETD7	-0.687157	0.0473274	down
RALGAPA2	-0.68713	0.00665388	down
TMED10	-0.68688	0.0178586	down
ANGPTL6	-0.686517	0.00736425	down
NFYC	-0.685753	0.0161975	down
TNFRSF1A	-0.685487	0.0184681	down
TRPM7	-0.685447	0.0465393	down
KLHL20	-0.684783	0.0408129	down
LAMTOR2	-0.684407	0.0364121	down
VSNL1	-0.68407	0.0317219	down
ATP6V0A1	-0.68143	0.0237945	down
TMEM14B	-0.681307	0.0217921	down
ACADVL	-0.680853	0.0112995	down
TPST2	-0.679783	0.00546293	down
DIAPH1	-0.67973	0.0352138	down
ERO1B	-0.679593	0.00332704	down
SIRT1	-0.679363	0.0018066	down
ACOT4	-0.677883	0.00772428	down
RBM33	-0.677253	0.0437244	down
CXCL9	-0.676903	0.0193362	down
ATRN	-0.676723	0.0239406	down
KCTD3	-0.676523	0.0478688	down
SIPA1L1	-0.676497	0.00848279	down
HPS4	-0.676493	0.00578134	down
H1-0	-0.675017	0.0325016	down
CAPN12	-0.674877	0.00599178	down
TMEM30A	-0.673043	0.0167834	down
TMEM120A	-0.67281	0.0086885	down
IRS2	-0.672607	0.00550359	down
TRIR	-0.671693	0.0209891	down
RUNDC3B	-0.66882	0.00631019	down
XRN1	-0.668797	0.0329639	down
SNX33	-0.66694	0.0247355	down
IGKC	-0.666897	0.0175944	down
TNRC6A	-0.666603	0.0267487	down
N6AMT1	-0.666153	0.0326993	down
MTUS1	-0.665637	0.0155722	down
CYP2U1	-0.66528	0.00869375	down
TXN2	-0.665103	0.0467686	down
OTUD1	-0.665003	0.0141145	down
COL18A1	-0.66452	0.00168728	down
NGEF	-0.66335	0.0109779	down
ZC2HC1C	-0.662043	0.015147	down
NTHL1	-0.66151	0.0185686	down
FKBP2	-0.66143	0.0201455	down
MACO1	-0.66026	0.0386368	down
SORBS1	-0.659787	0.0275719	down
CHMP2A	-0.658657	0.0486874	down
XAF1	-0.658287	0.0425191	down
PPP6R2	-0.65826	0.017389	down
UBL3	-0.658133	0.00328427	down
FH	-0.657067	0.0498994	down
PEX11A	-0.656693	0.0287527	down
COIL	-0.65653	0.00666768	down
FGFR4	-0.656407	0.00453092	down
AUP1	-0.654973	0.0185753	down
FBXO8	-0.65475	0.0234796	down
PHLPP1	-0.654177	0.0175956	down
C16orf95	-0.65392	0.0328664	down
HINT1	-0.65337	0.0288289	down
AKT2	-0.65244	0.017776	down
JUND	-0.652427	0.00852922	down
FAM83A-AS1	-0.652333	0.00929948	down
SEC63	-0.651697	0.0151801	down
ATXN7L3B	-0.65096	0.014471	down
HEATR4	-0.64948	0.0262063	down
SLC9A3R2	-0.64896	0.0179961	down
NIT1	-0.64868	0.0371296	down
KCNMA1	-0.648633	0.02082	down
SEC14L4	-0.64836	0.0306167	down
ATP7B	-0.647063	0.024194	down
GSTA3	-0.646997	0.0404639	down
AWAT1	-0.646117	0.0112577	down
ZNHIT1	-0.645017	0.0147444	down
ETFB	-0.644983	0.0391055	down
AKR7A3	-0.644413	0.0325491	down
ATF6	-0.644017	0.0251297	down
PMS2P3	-0.64375	0.00212115	down
ABCD4	-0.642737	0.00226687	down
ADK	-0.642523	0.0361135	down
LOC440311	-0.64192	0.0340738	down
TARP	-0.641667	0.0134847	down
ATF7IP2	-0.64076	0.0239214	down
TXNDC11	-0.640737	0.0132137	down
CLUHP3	-0.640473	0.0178297	down
DENND5B	-0.639983	0.00826006	down
R3HDM2	-0.63942	0.0327195	down
FAAH	-0.639227	0.0138926	down
BAIAP2	-0.638623	0.0143197	down
NGLY1	-0.638583	0.0171647	down
UBC	-0.638567	0.0472141	down
SMCO4	-0.63852	0.0152151	down
ARNT	-0.63846	0.00949176	down
DNAJA1	-0.63753	0.0130878	down
L3MBTL4	-0.63732	0.00451115	down
NDUFS5	-0.63718	0.0216904	down
MGLL	-0.63698	0.0154075	down
BIN3	-0.636773	0.0329122	down
ISM1	-0.636713	0.0240269	down
ABHD18	-0.635463	0.0463406	down
FUOM	-0.6346	0.0242505	down
PAQR9	-0.633533	0.00418182	down
LSS	-0.63317	0.019331	down
KLHDC1	-0.632837	0.0060217	down
MRPS2	-0.632387	0.0388472	down
SRPRA	-0.63138	0.00565991	down
SCN8A	-0.631183	0.0289341	down
CX3CL1	-0.630467	0.009238	down
ETFRF1	-0.629593	0.0158026	down
TMEM123	-0.62801	0.0114458	down
ZXDC	-0.62765	0.00358167	down
CAMK1D	-0.626633	0.029057	down
ELAC1	-0.626497	0.016172	down
ZCCHC24	-0.626013	0.00951286	down
LRRC31	-0.62541	0.0246405	down
EDEM1	-0.625287	0.00928479	down
DERA	-0.624943	0.0427562	down
USP9Y	-0.624907	0.0324762	down
DCUN1D4	-0.624857	0.0246906	down
ERP44	-0.624187	0.0321009	down
MINDY3	-0.62406	0.00314588	down
STAT4	-0.62181	0.0300659	down
PRDX5	-0.6216	0.0293079	down
IL2RB	-0.62152	0.0123781	down
TMEM59	-0.62114	0.0203693	down
LYRM9	-0.62036	0.0172662	down
GRPEL1	-0.619853	0.00652107	down
SS18	-0.616983	0.0109348	down
TK2	-0.616473	0.0456418	down
TENT4A	-0.616447	0.0157023	down
AP4B1	-0.615263	0.0292074	down
PDE8A	-0.61483	0.00827944	down
LDHD	-0.614287	0.00710743	down
SLC35D2	-0.61417	0.00584185	down
DNAJB3	-0.613053	0.034894	down
TNRC6C	-0.612633	0.025318	down
APOL1	-0.61186	0.0226717	down
SLC5A3	-0.61157	0.0484708	down
AFF1	-0.611247	0.0128642	down
CDA	-0.610747	0.00523809	down
LCE1C	-0.610267	0.0178164	down
TNFSF14	-0.60921	0.042987	down
CRY2	-0.60878	0.0129313	down
NHLRC2	-0.608703	0.0283355	down
APOL6	-0.608463	0.0254163	down
BTBD16	-0.607723	0.00246099	down
FAM8A1	-0.607207	0.0076339	down
TMEM135	-0.606703	0.0287195	down
STIM1	-0.605153	0.0142164	down
SMARCA2	-0.60477	0.00601164	down
RANBP10	-0.604483	0.00674717	down
PIP5K1A	-0.603957	0.0024863	down
TEK	-0.603823	0.0443488	down
GOLIM4	-0.602457	0.026939	down
FBXO34	-0.601497	0.0065656	down
PHYHD1	-0.600497	0.0195457	down
FNDC3A	-0.599813	0.0251697	down
RPN1	-0.599747	0.0355795	down
CCDC196	-0.59931	0.0445617	down
MED30	-0.597543	0.0215048	down
HDLBP	-0.597273	0.0286649	down
RSBN1	-0.596667	0.00287179	down
DCAF5	-0.59649	0.0327383	down
AHI1	-0.59583	0.0337656	down
TIMM10B	-0.595783	0.00662591	down
NAT2	-0.59554	0.0306052	down
ABHD1	-0.594833	0.0210404	down
SMAD4	-0.594673	0.0314831	down
CRADD	-0.593377	0.0130392	down
NUDT12	-0.59333	0.00527857	down
ESS2	-0.59325	0.00441835	down
C1D	-0.593117	0.0428697	down
C11orf24	-0.590137	0.0255334	down
SEC24A	-0.589973	0.0311287	down
AHCY	-0.589507	0.0383019	down
CELF1	-0.589333	0.0191151	down
HECTD4	-0.58858	0.0159039	down
GANAB	-0.588007	0.0225813	down
SEC16A	-0.587353	0.0394813	down
SH3D19	-0.587	0.0373078	down
C9orf78	-0.586973	0.0218585	down
CCDC121	-0.58648	0.020933	down
AUH	-0.586467	0.036424	down
ABHD5	-0.586397	0.0454959	down
PIK3AP1	-0.58557	0.0433583	down
IQSEC1	-0.584527	0.0130755	down
LOC400867	-0.58379	0.00595391	down
NFS1	-0.58351	0.0280477	down
RHOU	-0.582867	0.0124315	down
PARP16	-0.582673	0.0354964	down
PTGR2	-0.582027	0.0373074	down
CHRD	-0.581977	0.0389373	down
PNPLA7	-0.581823	0.0114992	down
CYGB	-0.580713	0.0395921	down
PLAAT2	-0.580027	0.0281301	down
TRADD	-0.578733	0.0129335	down
CPSF7	-0.578407	0.0282594	down
ILVBL	-0.578147	0.0490011	down
MT2A	-0.577167	0.0180442	down
ARHGAP32	-0.57635	0.0270666	down
BTD	-0.576037	0.0463004	down
SUPV3L1	-0.57538	0.0455637	down
SLC17A9	-0.574277	0.00936659	down
CYP7B1	-0.57291	0.0146634	down
FAM47C	-0.571167	0.0175393	down
TOLLIP	-0.570847	0.01325	down
EIF1AX	-0.570827	0.0426875	down
TMED4	-0.570637	0.0149065	down
OCIAD1	-0.56999	0.0190701	down
LMO7	-0.568777	0.0171069	down
ACOX3	-0.5685	0.014801	down
TMEM38A	-0.568327	0.0302979	down
MRPL54	-0.566737	0.0226064	down
POLR3B	-0.566677	0.0474439	down
SCAMP1	-0.566597	0.0330562	down
BCL3	-0.566477	0.00719283	down
CNNM3	-0.566007	0.0490269	down
RAB17	-0.5651	0.0499078	down
PRKAR1A	-0.564603	0.0156445	down
PRPSAP1	-0.56453	0.0491419	down
HECTD1	-0.56395	0.00858758	down
FZD5	-0.563283	0.0125746	down
MTERF2	-0.562273	0.0214777	down
INTS10	-0.56218	0.0492694	down
HERPUD2	-0.561663	0.0422662	down
CUTA	-0.56121	0.0309319	down
NDUFS7	-0.561157	0.0304248	down
CRKL	-0.560883	0.00881	down
ESYT2	-0.560603	0.0165383	down
ADCY10	-0.560513	0.0406161	down
CAMSAP3	-0.560143	0.028377	down
ZHX2	-0.559793	0.0440041	down
NRG4	-0.558827	0.0107174	down
EVL	-0.558693	0.0325452	down
SLC23A3	-0.558313	0.0135944	down
KIF13B	-0.55813	0.0223398	down
ERGIC1	-0.557927	0.0193925	down
MRPS31	-0.557647	0.0196113	down
ST13P5	-0.557523	0.00830586	down
PRKCE	-0.55722	0.0485489	down
CHERP	-0.55692	0.0284547	down
AKR7L	-0.555647	0.0251817	down
KLB	-0.555243	0.0453864	down
ATXN7	-0.555057	0.0498971	down
TBX15	-0.554967	0.0322943	down
TBC1D15	-0.554807	0.0410855	down
AQP7	-0.554693	0.0373796	down
CLDND1	-0.554463	0.0411024	down
ZC3H14	-0.551647	0.0100614	down
PLD1	-0.551497	0.0492374	down
KLHL15	-0.551267	0.0278935	down
MON2	-0.550837	0.0110664	down
FAM30A	-0.550373	0.0208857	down
RMC1	-0.549497	0.0284792	down
PARM1	-0.54837	0.00501605	down
VAMP2	-0.548223	0.0456655	down
PERP	-0.547523	0.0349057	down
CUX2	-0.547267	0.00793583	down
PTPRH	-0.54582	0.0237211	down
TFDP2	-0.54563	0.0305329	down
GATA4	-0.545073	0.0231382	down
IFT43	-0.544947	0.0086174	down
ZNF805	-0.544683	0.0429549	down
FOXA1	-0.542823	0.0443477	down
CCDC126	-0.542153	0.0118881	down
CLEC4G	-0.541907	0.0073854	down
LSP1	-0.5416	0.041193	down
FAHD2A	-0.541377	0.0345545	down
PRLH	-0.540227	0.0237903	down
PDSS2	-0.540123	0.0240221	down
TCF7L2	-0.539783	0.0262561	down
SUMO1	-0.539507	0.0206284	down
NFIC	-0.539447	0.0488227	down
ATP5PF	-0.538867	0.0340442	down
IL27	-0.538383	0.0457045	down
ELF2	-0.538193	0.0426932	down
ZNF331	-0.53775	0.0366201	down
PIN4	-0.537687	0.0438462	down
FPGS	-0.537603	0.0288374	down
LSR	-0.536783	0.0106377	down
C15orf61	-0.53671	0.0438932	down
BCOR	-0.536463	0.0261784	down
ELP1	-0.536273	0.0203977	down
GADD45A	-0.53567	0.0403334	down
ARHGEF12	-0.53549	0.0115386	down
MFSD8	-0.534707	0.0154734	down
USP28	-0.533993	0.0158038	down
CRELD1	-0.533897	0.0177739	down
KCNK1	-0.533393	0.0248149	down
TMEM80	-0.533343	0.0387846	down
CLEC4GP1	-0.53303	0.0313653	down
VCAM1	-0.53285	0.0283546	down
SPEN	-0.532217	0.0412194	down
YIPF6	-0.531997	0.030439	down
ATXN1	-0.531437	0.0155675	down
TRPM8	-0.53071	0.0217708	down
RTL5	-0.52879	0.0195094	down
TCEA1	-0.528753	0.0422285	down
PABIR1	-0.52864	0.0370433	down
FBXO27	-0.528507	0.0477516	down
NDFIP1	-0.52831	0.0112259	down
ELP4	-0.527733	0.0211072	down
SLC35B1	-0.527137	0.0329875	down
NR1H3	-0.5271	0.0418925	down
FOXA2	-0.526847	0.0376703	down
PATZ1	-0.526343	0.0279349	down
ARFGAP2	-0.526263	0.0267511	down
CALY	-0.525647	0.0254275	down
GNPTG	-0.52532	0.0141426	down
ROGDI	-0.524943	0.049919	down
UQCRC1	-0.52354	0.0471832	down
PEX7	-0.52236	0.0119968	down
CLCN1	-0.522023	0.0261277	down
SMU1	-0.520757	0.0112139	down
NR3C1	-0.520533	0.01329	down
CTBS	-0.52045	0.0183235	down
PPP1R11	-0.520287	0.0161321	down
CCDC69	-0.51968	0.0247112	down
UMPS	-0.519313	0.0231722	down
HNF1A	-0.519007	0.0201577	down
MEST	-0.518877	0.0130437	down
ADAMTSL2	-0.518483	0.0246171	down
LIN7A	-0.517823	0.0297505	down
NMD3	-0.51701	0.0471058	down
GPR162	-0.5166	0.0118755	down
MAD2L1BP	-0.51639	0.0333654	down
CFAP44	-0.516153	0.0477588	down
OPN3	-0.515723	0.0474356	down
CDH23	-0.51524	0.0302128	down
CCDC182	-0.51375	0.0263087	down
MAMDC4	-0.51161	0.0148683	down
CDNF	-0.511207	0.014989	down
COMT	-0.510427	0.0318723	down
IFT88	-0.509307	0.0191263	down
NTF3	-0.508847	0.0346169	down
MAPK14	-0.507867	0.0265156	down
ZC3H3	-0.505997	0.0371003	down
LOC101928697	-0.50587	0.0171532	down
SMAP2	-0.505663	0.0138882	down
TSHZ1	-0.505483	0.0397149	down
LINC01001	-0.50539	0.0249959	down
CNIH1	-0.50519	0.043166	down
SECISBP2L	-0.505113	0.0260396	down
CMTM6	-0.504867	0.0309293	down
BAG6	-0.503447	0.0391524	down
SIAE	-0.503407	0.0163478	down
GUCD1	-0.503123	0.0356484	down
ARFGEF2	-0.502543	0.0143836	down
SLC2A9	-0.50244	0.0449492	down
CREBL2	-0.50184	0.030966	down
FAM107B	-0.50155	0.0496979	down
LRP3	-0.500863	0.0104962	down
GCHFR	-0.50048	0.0252185	down
TBC1D17	-0.500357	0.0278566	down
LIN7C	-0.500343	0.0272925	down
THUMPD3-AS1	-0.500313	0.016519	down
MAN1A2	-0.500167	0.0124551	down
TTF1	0.500863	0.0117766	up
POLQ	0.500943	0.00875335	up
JARID2	0.501853	0.0177548	up
C19orf73	0.501853	0.0331542	up
ARSJ	0.502117	0.0100682	up
HK1	0.502313	0.033661	up
LRP10	0.503223	0.0088009	up
PCDHA11	0.503247	0.0340232	up
EYS	0.503267	0.0366892	up
EIF3D	0.503467	0.0245769	up
RPL23AP53	0.503643	0.0381808	up
TCHP	0.50411	0.0240481	up
RUNX1T1	0.50414	0.025706	up
CPSF3	0.50416	0.0166654	up
CSN1S2AP	0.50466	0.0199936	up
SNORD116-29	0.505203	0.0464062	up
UBTD2	0.505387	0.0129442	up
CHAC2	0.506153	0.00585927	up
AGBL5	0.506917	0.0236351	up
ELAVL1	0.507383	0.0137047	up
UBE2J1	0.507473	0.00955756	up
SERPINB6	0.507473	0.0248979	up
SKAP2	0.50872	0.0145475	up
HECTD2	0.508873	0.021542	up
TRPS1	0.508943	0.00791795	up
USP27X	0.50897	0.0458044	up
FLJ43315	0.509063	0.0177384	up
ZNF526	0.509113	0.0168223	up
ZNF407	0.509417	0.0312349	up
DTWD1	0.50943	0.0367008	up
ROCK1P1	0.509817	0.0383961	up
REXO5	0.50993	0.0398938	up
AMPD3	0.510067	0.00754654	up
CCDC124	0.510213	0.0236831	up
SPC24	0.510537	0.0244938	up
MOB3B	0.5109	0.048412	up
H4C6	0.511867	0.00651821	up
PCNX2	0.511927	0.0203927	up
ZNF726	0.51211	0.035677	up
ST8SIA4	0.51212	0.0244938	up
NUP205	0.51227	0.0127785	up
PTGER2	0.512937	0.0301662	up
PLEKHH2	0.5133	0.030432	up
NSA2	0.51425	0.0177581	up
RWDD4	0.514763	0.0272811	up
EFNB2	0.514767	0.0483761	up
BTG3	0.515233	0.00956722	up
RNVU1-3	0.51627	0.0200666	up
NEIL3	0.516673	0.0179112	up
PCNP	0.518607	0.0214675	up
FAM217B	0.518703	0.00890633	up
FAM53B	0.519277	0.0458998	up
FANCD2OS	0.519427	0.0416673	up
LHFPL6	0.51958	0.0177369	up
CCDC68	0.52021	0.0445923	up
NUDT1	0.520343	0.00666818	up
KCTD9	0.520543	0.019134	up
LMNB2	0.520767	0.012726	up
PRDM5	0.521193	0.0371215	up
RTL8A	0.521407	0.0092722	up
TMEM221	0.521717	0.0054774	up
RABIF	0.521787	0.0111242	up
MOSPD2	0.52181	0.0155913	up
PLAC4	0.522437	0.00577701	up
RPL26	0.522443	0.0250266	up
PSRC1	0.522567	0.0280481	up
CDC42SE1	0.52283	0.0468573	up
CDC42EP5	0.523153	0.0262255	up
DLEU1	0.523353	0.0187756	up
MAEA	0.523863	0.0114178	up
DTNA	0.524243	0.0215568	up
SET	0.524343	0.0147269	up
BLTP2	0.524813	0.0408878	up
ALDH1A3	0.52496	0.0100259	up
PIP4P2	0.52531	0.0240731	up
RAD50	0.525807	0.00567706	up
ZBTB8OS	0.525967	0.0499462	up
REG1A	0.52699	0.0271738	up
NEDD1	0.527033	0.0217493	up
TWF1	0.527323	0.0178912	up
USP1	0.527577	0.0153521	up
PM20D2	0.52763	0.0295891	up
MAP7D1	0.529173	0.0270087	up
C12orf4	0.529693	0.0135198	up
WIPF1	0.530247	0.0141238	up
GTF2H1	0.530613	0.0139488	up
SDCCAG8	0.5307	0.0330878	up
E2F8	0.530753	0.00725692	up
PRKCD	0.531203	0.0344449	up
SH3KBP1	0.53128	0.0294954	up
GLTP	0.532267	0.0213353	up
LOC400464	0.532753	0.0125118	up
MMP3	0.532927	0.0189499	up
ASB14	0.533053	0.0387664	up
MTMR6	0.533337	0.021375	up
TP53I3	0.534393	0.00955448	up
SELENON	0.535543	0.0349775	up
MYL12A	0.53557	0.0359208	up
PYCARD	0.53561	0.00857316	up
DDX39A	0.53585	0.0466256	up
KIAA1143	0.53616	0.0484652	up
IFNGR2	0.536283	0.0379785	up
CDC25B	0.536517	0.0132532	up
GNAZ	0.537097	0.0243334	up
LILRA3	0.53767	0.0380694	up
CD84	0.537837	0.0110412	up
MRPS16	0.538207	0.00932903	up
TRIP10	0.538757	0.0436343	up
TROAP	0.53896	0.00838893	up
TMEM237	0.53918	0.00615327	up
LIMCH1	0.53926	0.010217	up
FSTL3	0.53937	0.035889	up
WDFY3	0.53982	0.021379	up
ADPRH	0.53986	0.0429668	up
ZNF763	0.54064	0.0315476	up
MYSM1	0.54127	0.0183026	up
CEP162	0.541347	0.00729027	up
PCDH12	0.541623	0.00582579	up
RPS24	0.542043	0.0238204	up
ZNF430	0.542797	0.0427264	up
ZNF90	0.544303	0.0280371	up
EAF2	0.54475	0.018694	up
SMARCAD1	0.546313	0.0130103	up
NYNRIN	0.546857	0.0127509	up
BCAS1	0.547633	0.0479227	up
TLR1	0.547657	0.0334172	up
INCENP	0.547947	0.0179128	up
RHOJ	0.548007	0.0144689	up
TCN2	0.548037	0.0119371	up
GSTCD	0.548203	0.0105026	up
ACTR2	0.549207	0.0199863	up
NIBAN1	0.549667	0.0149956	up
E2F1	0.549843	0.0355104	up
CENPI	0.55071	0.0194891	up
C2orf69	0.551667	0.00538161	up
BOLA3	0.551737	0.0442519	up
SNORD116-16	0.552067	0.00842239	up
HTR1B	0.55282	0.00731824	up
CDC42	0.552957	0.00878655	up
ALKAL1	0.553333	0.0376516	up
VGLL4	0.553417	0.0177901	up
TYROBP	0.553827	0.0199947	up
SMAP1	0.554277	0.0106272	up
BZW2	0.55429	0.0297344	up
SNRPA	0.555047	0.00833898	up
ARMCX1	0.555957	0.0431517	up
TMOD2	0.55597	0.0256699	up
CASK	0.5568	0.0264104	up
VSTM1	0.5568	0.0435472	up
SLC26A2	0.5577	0.0392037	up
PTPRO	0.557707	0.0215064	up
CCAR1	0.558737	0.0227983	up
FMO2	0.558797	0.0415322	up
TCEAL8	0.558903	0.00523599	up
SEPTIN11	0.55947	0.0340096	up
CIT	0.559473	0.00620998	up
GLIPR2	0.56	0.0357677	up
SNORD96A	0.56012	0.00810228	up
ZNF28	0.560513	0.0453324	up
B3GNT3	0.560703	0.0277574	up
ESCO2	0.56092	0.0435249	up
OTULINL	0.561183	0.00389311	up
HOXB7	0.562527	0.00954895	up
GPX7	0.562653	0.0340723	up
ANP32B	0.562713	0.0268439	up
GPR82	0.56289	0.0125451	up
ZNF594	0.563343	0.044695	up
TPD52L2	0.564393	0.0107809	up
ACTA2-AS1	0.564577	0.010171	up
TIMM9	0.56504	0.0473766	up
C1GALT1	0.565127	0.0441956	up
INO80C	0.56525	0.0203214	up
CCN1	0.56572	0.0419589	up
TTL	0.565877	0.00581225	up
FGF7	0.565937	0.0367285	up
CLIC2	0.565963	0.0308099	up
CDC7	0.566173	0.0160203	up
PELI2	0.56649	0.0220743	up
H2BC11	0.566983	0.0164396	up
DESI2	0.567073	0.0048338	up
FANCM	0.5673	0.0202141	up
MORC4	0.567727	0.011948	up
GLB1L2	0.56774	0.0269325	up
WDHD1	0.567953	0.0305833	up
MCM2	0.569453	0.0175241	up
IQGAP3	0.56957	0.0166221	up
LASP1	0.56964	0.0167364	up
VAV3	0.569753	0.0144739	up
CXCL3	0.569843	0.031837	up
PUS7L	0.570093	0.014522	up
CLEC2B	0.57041	0.00642321	up
PAPPA-AS1	0.57068	0.0244223	up
SNRPB	0.571563	0.0190661	up
ARRB2	0.571727	0.0209277	up
SPATS2L	0.571753	0.0114218	up
UBLCP1	0.57208	0.0122443	up
MPHOSPH6	0.5726	0.030853	up
NSD2	0.572627	0.0325245	up
MEIS1	0.57287	0.0309478	up
LINC00472	0.573373	0.0100196	up
ZNF485	0.573833	0.0414158	up
HKDC1	0.57438	0.0210394	up
LOC441666	0.5748	0.0360582	up
TSPAN11	0.575307	0.00971702	up
RAD18	0.57703	0.00927364	up
IRAK1	0.57728	0.0366386	up
CCDC6	0.577847	0.00286688	up
HYCC1	0.578663	0.00922708	up
REG3A	0.578853	0.0121083	up
PTPRE	0.57892	0.0423349	up
PRDM9	0.579247	0.0263458	up
NAV1	0.57931	0.0214179	up
MSX2	0.580103	0.0266646	up
ZNF37BP	0.58116	0.00436693	up
NCMAP	0.582057	0.0492033	up
ZNF675	0.58253	0.0131531	up
GAL	0.5828	0.04578	up
SH3PXD2B	0.583157	0.0239517	up
PEAK1	0.583347	0.0368551	up
ZC2HC1A	0.58388	0.0178135	up
EXOSC8	0.58403	0.0345322	up
MYO1G	0.584187	0.029424	up
ATN1	0.58447	0.00611634	up
SOCS5	0.584537	0.0126689	up
ANKRD52	0.584757	0.0316513	up
ZNF138	0.584933	0.0097197	up
FJX1	0.585053	0.0127557	up
EZH1	0.585097	0.0265238	up
NR2F1	0.585667	0.0439066	up
KIF2C	0.586413	0.00335364	up
EFHD2	0.58696	0.0350589	up
SNX7	0.587003	0.00875614	up
ARL6IP5	0.587313	0.035596	up
CHD3	0.587337	0.0377811	up
SNX5	0.587757	0.0043755	up
OSTM1	0.587897	0.0100191	up
MBD5	0.5879	0.0033891	up
ITM2C	0.588013	0.00792792	up
RAP2A	0.5882	0.0174623	up
CCNK	0.58869	0.0106826	up
PKMYT1	0.588747	0.0065481	up
CYCS	0.588767	0.0352409	up
NCOA6	0.588773	0.00847292	up
RASGRF2	0.589213	0.0066871	up
PRIM2	0.589287	0.0370768	up
CPNE2	0.58963	0.0148145	up
HCRT	0.590027	0.0282712	up
KNTC1	0.590213	0.0128341	up
RNF135	0.590273	0.0223755	up
POC1A	0.59132	0.0150968	up
CKAP5	0.592537	0.0485822	up
ILF2	0.592613	0.0125089	up
TSPAN15	0.593103	0.00929748	up
MPZ	0.59341	0.0266888	up
ZNF678	0.59378	0.0125073	up
MTRFR	0.59443	0.00531238	up
ARID5B	0.595367	0.0216887	up
ACP5	0.595417	0.014739	up
RPGR	0.595603	0.00811211	up
PODXL	0.59574	0.0467306	up
EZH2	0.596697	0.0189205	up
VARS1	0.596847	0.0252669	up
H2BC17	0.59691	0.0232798	up
GCNT1	0.59755	0.00588869	up
CHAF1A	0.59814	0.0259174	up
GTDC1	0.598237	0.0242657	up
RHOBTB1	0.598323	0.026677	up
MCM4	0.59913	0.0422085	up
RB1	0.599133	0.00538648	up
MTFR2	0.599473	0.00535488	up
CD180	0.599923	0.0258426	up
AUNIP	0.600333	0.017695	up
S100A16	0.601017	0.0158044	up
PCDH17	0.60161	0.0123519	up
MUC20	0.60176	0.00790867	up
EPS8L3	0.602303	0.00972137	up
NT5DC2	0.6025	0.0136855	up
ACOT9	0.60283	0.0213663	up
NRCAM	0.60292	0.0133425	up
CNOT6	0.603507	0.0174567	up
RPP25	0.603713	0.0271119	up
RPL34	0.604607	0.0200452	up
ANK3	0.60468	0.00936758	up
IQCA1	0.60508	0.0042591	up
DDR1	0.605213	0.0172118	up
SLFN12L	0.605277	0.0410431	up
GALNT10	0.605717	0.00791278	up
MFAP5	0.606157	0.0376116	up
PHF11	0.606623	0.0302173	up
SSX2IP	0.606633	0.0424935	up
ANKRD26	0.60749	0.0235415	up
COL6A2	0.607973	0.00777696	up
SVIP	0.608173	0.00654946	up
GYPC	0.608327	0.0157848	up
RIMKLB	0.60881	0.0132535	up
HSPB6	0.608817	0.0202978	up
KLF7	0.6089	0.0137596	up
EIF5A2	0.609807	0.0101535	up
RGS4	0.610373	0.0273633	up
PRR16	0.611303	0.0215878	up
LRRC59	0.61147	0.00382541	up
PCBD2	0.612043	0.0175461	up
SNORD4A	0.612077	0.0148279	up
ERI1	0.612327	0.0364937	up
HSPA4	0.612393	0.0062225	up
CLRN2	0.612797	0.0154931	up
CWC27	0.612947	0.00612855	up
LIN9	0.614413	0.0203175	up
ROCK1	0.615803	0.0226257	up
CEP290	0.61582	0.032916	up
SNORA38B	0.61659	0.0246183	up
DNM1P46	0.616983	0.0432633	up
PHYHIPL	0.618277	0.0161543	up
PCDHA13	0.618573	0.0174355	up
CMKLR1	0.619117	0.0263712	up
EPS8	0.61935	0.00376288	up
PIGW	0.619493	0.0488039	up
ZNF738	0.619517	0.00304435	up
FUCA2	0.62	0.0120778	up
PAK1IP1	0.620753	0.0183328	up
GPD2	0.62095	0.0377511	up
KIF22	0.621567	0.0237053	up
LBH	0.622303	0.00365138	up
STK39	0.622417	0.016838	up
FANCB	0.622453	0.0265339	up
HAVCR2	0.623703	0.0243686	up
PALLD	0.623897	0.020626	up
VSIG10	0.62431	0.00552193	up
ZNF66	0.624683	0.0208082	up
H2BC13	0.6248	0.0108398	up
ZNF84	0.625243	0.00350631	up
LRRC1	0.625467	0.0127223	up
ASF1A	0.62564	0.0292981	up
PLCXD3	0.62588	0.0104417	up
RAB11A	0.626683	0.00603468	up
RPL23AP64	0.62695	0.0232565	up
IFT57	0.627043	0.0292887	up
PLK4	0.62777	0.0144614	up
CHRNA5	0.62779	0.0330749	up
SNORD15A	0.62804	0.02601	up
RSRP1	0.62857	0.0297352	up
OAZ1	0.628707	0.0190582	up
BLOC1S2	0.628747	0.00446905	up
INTS8	0.62888	0.00239255	up
COA8	0.629937	0.0135108	up
ANKRD30BL	0.630873	0.00377119	up
NHP2	0.630923	0.00704289	up
DNAJC10	0.631367	0.0216772	up
CORO1A	0.631763	0.0115714	up
LRCH2	0.632193	0.026877	up
PSMC6	0.63328	0.0443225	up
APH1B	0.63341	0.00927658	up
SNAI2	0.63343	0.04698	up
CCDC138	0.633507	0.00361801	up
NUP93	0.634543	0.00487492	up
CENPH	0.634957	0.0497769	up
ATG3	0.634993	0.00299778	up
SLC4A7	0.63505	0.0131999	up
GXYLT2	0.63534	0.00749933	up
MUC6	0.63558	0.0132426	up
CDK16	0.636543	0.0131198	up
NAP1L1	0.636587	0.00684701	up
RASEF	0.637073	0.0111161	up
GARS1	0.63818	0.0155829	up
FYB1	0.638547	0.0290579	up
RASAL2	0.63914	0.0320944	up
COL5A1	0.639593	0.00180158	up
YBX1	0.639643	0.00585422	up
MGAT5	0.640207	0.0239087	up
CCN4	0.64035	0.00247419	up
LAIR1	0.640437	0.0327736	up
FUNDC1	0.64069	0.00416488	up
ACER3	0.642873	0.0102774	up
SPI1	0.643553	0.0467477	up
ITPR3	0.643713	0.0427297	up
ZNF480	0.64432	0.032481	up
ABCC5	0.644457	0.00552987	up
TXNDC9	0.645947	0.00536355	up
NPFF	0.64612	0.0302382	up
SSB	0.64665	0.0116327	up
NSMAF	0.64739	0.0184223	up
PRKDC	0.647707	0.0118188	up
ADAMDEC1	0.648027	0.0075402	up
GPRC5A	0.648423	0.0244431	up
WASF2	0.648597	0.0205988	up
SLC28A3	0.648777	0.00168634	up
SNRPB2	0.64981	0.0300351	up
C7orf25	0.651017	0.00776456	up
RAN	0.651307	0.00710355	up
SGPP2	0.65163	0.0119677	up
RAI14	0.651647	0.0260939	up
TMEM51	0.651747	0.00459283	up
GRK3	0.652527	0.00250486	up
HRAS	0.653893	0.00666095	up
SUPT20H	0.65405	0.0234375	up
POLR3G	0.65488	0.0279871	up
BNIP3L	0.655243	0.0014596	up
LOC100287290	0.65551	0.0346894	up
BTF3P11	0.65556	0.00610967	up
FLRT2	0.655827	0.0135503	up
IMPDH2	0.6563	0.0156816	up
G2E3	0.65642	0.00787435	up
RHNO1	0.656537	0.00856384	up
ASPH	0.657217	0.0183001	up
SERPINH1	0.65788	0.0168747	up
MND1	0.658273	0.0120429	up
TXNDC17	0.658617	0.0106408	up
AURKB	0.65891	0.00602138	up
APOLD1	0.659107	0.0386058	up
SHCBP1	0.660467	0.00628768	up
SUSD1	0.66064	0.0464696	up
HEG1	0.660787	0.00778455	up
QKI	0.660827	0.00315779	up
CHCHD3	0.66169	0.0224543	up
PNPT1	0.662573	0.0282103	up
IFNAR2	0.663303	0.0100653	up
PSMD2	0.663557	0.00897255	up
ZNF860	0.664053	0.0341489	up
PIK3R5	0.66434	0.00708849	up
TASOR	0.664793	0.00885901	up
ALOX5	0.665023	0.0436222	up
U2AF1	0.66516	0.040152	up
FAR1	0.666293	0.0256741	up
TFDP1	0.66632	0.0416391	up
DBF4	0.668447	0.0126136	up
AHNAK2	0.668477	0.041803	up
SNORA50A	0.668747	0.0322646	up
PLXNC1	0.669707	0.0039962	up
KIAA0753	0.669857	0.0056853	up
SUZ12	0.670107	0.0412361	up
ARID3A	0.6703	0.00868818	up
STK38L	0.671877	0.0316256	up
SRA1	0.671973	0.0100597	up
PSIP1	0.672123	0.00638814	up
UXS1	0.672227	0.0021066	up
DEK	0.67335	0.0266947	up
SASS6	0.673353	0.0185748	up
GLRX3	0.674003	0.00593812	up
IQCB1	0.67522	0.0108079	up
ZNF528	0.6756	0.0359109	up
TEAD2	0.675763	0.00206959	up
QSER1	0.676487	0.01202	up
[truncated: 714 more rows]
