# Supplementary material for: Comparative analysis of gene expression between mice and humans in acetaminophen-induced liver injury by integrating bioinformatics analysis
Source: BMC Med Genomics. 2024 Mar 28;17:80. doi: 10.1186/s12920-024-01848-0 (PMC10976682; doi:10.1186/s12920-024-01848-0)
Supplement: Supplementary file 3 — Supplementary Material 3 [file 12920_2024_1848_MOESM3_ESM.csv]

gene symbol
COL1A2
SPP1
MNDA
LDHB
DAB2
CCNB2
SFN
HSPA2
COL4A1
PKM
GLS
SMC4
FABP4
QSOX1
SPRED1
COL4A2
JPT1
TUBA1B
NT5C2
HMGB2
ARL6IP6
PDGFRA
ITGAV
SNORA21
SLBP
ARHGAP18
QKI
RBMS1
LMO4
CTSC
ARPC1B
GTSE1
KIF2A
DESI2
NUP93
TMEM87B
SDCBP
MTFR2
HMGXB3
LGALS3
ENC1
TTYH3
FLNA
MSN
B3GAT3
HEG1
ITM2C
PACS1
DYNC1LI1
MYL9
IQCB1
CD84
DBN1
ELAVL1
TNFRSF21
RHOJ
SH3BGRL3
MGP
FMNL2
PCNA
ANXA5
LAMC1
LHFPL6
PTPN12
SLC7A1
RPL22L1
TYROBP
LAPTM5
GPR65
NEDD1
ROCK1
EPCAM
RBBP8
RPS24
HAVCR2
GPRC5A
CDC42EP5
DEK
CD44
IER3
PDLIM7
PRKCD
SELENON
GLIPR2
MTHFD2
APOLD1
YWHAZ
PODXL
EFNB2
SC5D
ALAS1
CLDN12
TMEM25
GNE
HS3ST3B1
PFKFB1
MSMO1
SLC22A1
SLC1A2
BCO2
SLC22A3
AKR1D1
DHCR24
PTPN3
MMAB
ACSM3
POLR1E
INHBC
CGNL1
ACSM5
THRSP
NR1I3
RGN
HLF
ABHD6
ANKRD46
SREBF1
ALDH8A1
N4BP2
HAMP
PROX1
FMO5
RNF152
DHRS1
CYP26A1
CDC37L1
ERLIN1
SERPINA6
SLC37A4
SLC2A2
ALAD
FAM20C
SHMT1
AVPR1A
ADH1B
SFXN5
KCTD21
ERG28
SLC46A3
PDIA5
TMEM97
COBL
LHPP
RORC
HAO1
FRRS1
STARD4
KDM8
MFN2
TTC38
PARP9
FMO4
SPRYD4
TPST1
SMARCA2
SLC13A3
KLC4
LMAN2
CA2
PDIA4
EXPH5
SLC25A44
TTC39C
PID1
FAM8A1
ACOT4
PER2
ELP2
MET
INHBE
CYP2U1
LEAP2
EDEM1
SLC17A9
DBT
ZCCHC24
SERPINA7
LRRC3
STARD5
ESRP2
FASN
HPGD
NGEF
PDK2
PAH
KIAA1191
NMRK1
ATXN7L3B
SORD
ZC2HC1C
SMCO4
PER3
MGLL
SLC47A1
ATXN1
TENT4A
ELAC1
ONECUT1
GREM2
LMO7
IGFALS
LECT2
CSAD
LMAN1
TNFSF10
LSS
IDO2
HNF1A
HOMER2
SEPSECS
NAMPT
GATA4
UMPS
ATP7B
FNDC3A
MAPK14
ARFGAP2
MMACHC
CYP7A1
ALKBH7
SLC31A1
YIPF6
CREBL2
PHLDB2
H1-0
SLC35B1
PARP16
RPN1
INPP5B
FOXRED1
FOXA2
TMEM80
MRPS2
SPCS2
GLYCTK
NR1H3
CYP2E1
SLC43A1
TST
ABHD18
MTMR4
NFIC
INTS10
